# Supplementary material for: Accelerated deciphering of the genetic architecture of agricultural economic traits in pigs using a low-coverage whole-genome sequencing strategy
Source: Gigascience. 2021 Jul 20;10(7):giab048. doi: 10.1093/gigascience/giab048 (PMC8290195; doi:10.1093/gigascience/giab048)
Supplement: giab048_Supplemental_Figures_and_Tables [file giab048_supplemental_figures_and_tables.zip › Supplementary Table S1.xlsx]

## Sheet: Sheet1
Supplementary Table S1 LCS data set
Libraries	Library ID	Sequencing Platforms	Sample Number	Raw Reads Length (bp)	Minimal Clean Reads Length (bp)	Raw Reads GC Rate (%)	Clean Reads GC Rate (%)	Raw Q30 Bases Rate (%)	Clean Q30 Bases Rate (%)	Raw Bases Number	Clean Bases Number	Raw Reads Number	Clean Reads Number	Good Index Reads	Depth （mean±std)	PCR duplication (%)	Mapping rate (%)	Coverage (%)
chu1	V300022538A_L01, V300022538A_L02	MGISEQ-2000	96	100_100	75_75	44_44	44_44	95.26_89.76	96.99_93.28	193174756000	138589885950	1931747560	1847865146	1,861,442,956 (96.36%)	0.81±0.22	7.2	94.09	98.28
chu2	V300019089B_L01, V300019089B_L02	MGISEQ-2000	96	100_100	75_75	44_44	44_44	95.21_88.39	96.96_92.18	196198627200	140204683500	1961986272	1869395780	1,907,904,796 (97.24%)	0.83±0.15	6.87	94.17	98.32
chu3	V300022538A_L03, V300022538A_L04	MGISEQ-2000	96	100_100	75_75	43_43	43_43	95.91_90.49	97.42_93.77	198094002000	142579440750	1980940020	1901059210	1,906,170,420 (96.23%)	0.83±0.18	6.35	95.63	98.46
chu4	V300022613B_L01, V300022613B_L02	MGISEQ-2000	96	100_100	75_75	46_46	45_45	95.08_90.41	96.87_93.76	194798566800	140013271500	1947985668	1866843620	1,885,387,518 (96.79%)	0.82±0.23	7.39	91.32	98.25
chu5	V300019089B_L03, V300019089B_L04	MGISEQ-2000	96	100_100	75_75	44_44	44_44	95.19_87.38	96.93_91.58	196060368000	139553981400	1960603680	1860719752	1,908,603,566 (97.35%)	0.83±0.18	6.43	95.44	98.44
1ban	V300019432B_L01, V300019432B_L02	MGISEQ-2000	96	100_100	75_75	44_45	44_44	95.68_87.94	97.55_92.26	198175646800	140790577650	1981756468	1877207702	1,911,387,448 (96.45%)	0.83±0.14	6.38	95.23	98.31
2ban	V300019432B_L03, V300019432B_L04	MGISEQ-2000	96	100_100	75_75	45_45	45_45	94.87_85.96	97.11_91.02	187410997000	131803986300	1874109970	1757386484	1,806,358,278 (96.38%)	0.78±0.14	6.02	93.82	98.28
3ban	V300020792A_L01	MGISEQ-2000	96	100_100	75_75	44_44	46_45	67.18_88.80	86.81_93.17	152013840600	82822256400	1520138406	1104296752	1,435,718,874 (94.45%)	0.62±0.13	5.78	90.64	98.14
4ban	V300020792A_L02	MGISEQ-2000	96	100_100	75_75	45_45	46_45	67.34_87.51	86.51_92.63	155812373000	85440577650	1558123730	1139207702	1,487,446,104 (95.46%)	0.64±0.13	5.79	91.72	98.11
5ban	5ban_L01, 5ban_L02	MGISEQ-2000	96	100_100	75_75	45_45	44_45	96.12_90.22	97.75_93.51	215784214380	146914252800	2055087756	1958856704	1,903,130,498 (97.16%)	0.77±0.13	2.46	99.09	98.58
6ban	6ban_L03, 6ban_L04	MGISEQ-2000	96	100_100	75_75	44_45	44_44	96.40_89.46	97.94_92.71	217664217960	148077441750	2072992552	1974365890	1,931,203,964 (97.81%)	0.78±0.15	2.55	99.07	98.58
7ban	7ban_L01, 7ban_L02	MGISEQ-2000	96	100_100	75_75	45_45	45_45	96.25_90.56	97.86_94.12	210683408600	151028676150	2106834086	2013715682	1,965,512,736 (97.61%)	0.79±0.14	2.31	98.84	98.58
8ban	8ban_L03, 8ban_L04	MGISEQ-2000	96	100_100	75_75	45_46	45_45	95.84_87.42	97.65_92.31	201965753600	142346638950	2019657536	1897955186	1,849,424,958 (97.44%)	0.74±0.17	2.38	98.48	98.58
9ban	9ban_L01, 9ban_L02	MGISEQ-2000	96	100_100	75_75	44_45	44_44	95.93_89.22	97.67_93.30	201271326400	143484129600	2012713264	1913121728	1,867,532,044 (97.62%)	0.75±0.14	2.53	99.16	98.58
10ban	10ban_L03, 10ban_L04	MGISEQ-2000	96	100_100	75_75	44_44	44_44	96.21_90.49	97.80_94.07	202583509800	145297632450	2025835098	1937301766	1,877,050,182 (96.89%)	0.75±0.13	2.67	98.51	98.58
11ban	V300015760_L01, V300015760_L02	MGISEQ-2000	96	100_100	75_75	45_45	44_44	94.26_87.74	96.59_92.20	195631093400	138484106100	1956310934	1846454748	1,806,549,872 (97.84%)	0.69±0.15	3.32	94.92	98.38
12ban	V300015760_L03, V300015760_L04	MGISEQ-2000	96	100_100	75_75	45_45	45_45	95.52_90.74	97.46_94.37	192572720800	137571214500	1925727208	1834282860	1,790,634,228 (97.62%)	0.70±0.15	2.88	95.85	98.36
13ban	13ban_L01, 13ban_L02	MGISEQ-2000	96	100_100	75_75	45_45	44_45	96.21_92.44	97.73_95.30	206651559200	149328208800	2066515592	1991042784	1,947,277,800 (97.80%)	0.78±0.15	3.21	99.02	98.57
14ban	14ban_L03, 14ban_L04	MGISEQ-2000	96	100_100	75_75	45_45	44_45	96.10_91.72	97.69_94.83	204154924400	146900970450	2041549244	1958679606	1,917,693,576 (97.91%)	0.75±0.16	3.02	95.99	98.37
15ban	15ban_L01, 15ban_L02	MGISEQ-2000	96	100_100	75_75	45_45	45_45	95.53_89.57	97.37_93.55	202937975800	144585088050	2029379758	1927801174	1,872,802,780 (97.15%)	0.72±0.11	2.69	94.59	98.37
16ban	16ban_L03, 16ban_L04	MGISEQ-2000	96	100_100	75_75	44_45	44_44	95.85_90.20	97.62_93.96	201866527200	144012120450	2018665272	1920161606	1,866,351,640 (97.20%)	0.73±0.12	2.4	95.79	98.37
17ban	17ban_L01, 17ban_L02	MGISEQ-2000	96	100_100	75_75	45_46	45_45	95.90_86.50	97.81_91.54	196759773000	138750828150	1967597730	1850011042	1,779,643,858 (96.20%)	0.67±0.14	2.6	92.76	98.36
18ban	18ban_L03, 18ban_L04	MGISEQ-2000	96	100_100	75_75	45_45	45_45	95.91_85.40	97.88_90.95	197178964000	137950215300	1971789640	1839336204	1,764,822,124 (95.95%)	0.69±0.16	2.36	95.78	98.37
19ban	19ban_L01, 19ban_L02	MGISEQ-2000	96	100_100	75_75	45_45	44_44	96.02_88.96	97.71_92.97	194557690400	138904910700	1945576904	1852065476	1,793,921,516 (96.86%)	0.70±0.13	2.72	95.72	98.37
20ban	20ban_L03, 20ban_L04	MGISEQ-2000	96	100_100	75_75	45_46	45_45	95.53_87.20	97.42_91.72	193887638200	137313058650	1938876382	1830840782	1,783,785,374 (97.46%)	0.69±0.20	2.71	95.71	98.36
21ban	21ban_L01, 21ban_L02	MGISEQ-2000	96	100_100	75_75	45_46	45_45	95.69_87.35	97.54_91.67	191929656400	136455634950	1919296564	1819408466	1,769,006,236 (97.23%)	0.70±0.12	2.12	96.11	98.36
23ban	23ban_L03, 23ban_L04	MGISEQ-2000	96	100_100	75_75	45_45	44_44	95.29_83.22	97.32_88.82	187826244200	131267907000	1878262442	1750238760	1,691,039,116 (96.62%)	0.67±0.12	1.88	95.93	98.3668
25ban	V300020792A_L03, V300020792A_L04	MGISEQ-2000	89	100_100	75_75	45_45	44_45	97.11_92.61	95.38_88.88	190612386400	136278199500	953061932	908521330	865,457,418 (95.26%)	0.81±0.19	3.42	97.63	98.57
22ban-Illumina	22ban	Illumina-HiSeq X Ten	96	150_150	100_100	45_45	44_44	95.48_87.39	99.62_99.00	132514903200	76062545600	883432688	760625456	716,261,230 (94.25%)	0.45±0.06	10.12	96.2	98.5
24ban-Illumina	24ban	Illumina-HiSeq X Ten	96	150_150	100_100	43_44	43_43	96.67_88.47	99.74_99.06	136481824200	79040301400	909878828	790403014	734,995,574 (93.04%)	0.40±0.05	11.52	95.93	98.51
