# Supplementary material for: Accelerated deciphering of the genetic architecture of agricultural economic traits in pigs using a low-coverage whole-genome sequencing strategy
Source: Gigascience. 2021 Jul 20;10(7):giab048. doi: 10.1093/gigascience/giab048 (PMC8290195; doi:10.1093/gigascience/giab048)
Supplement: giab048_Supplemental_Figures_and_Tables [file giab048_supplemental_figures_and_tables.zip › Supplementary Table S10.xlsx]

## Sheet: Sheet1
Supplementary Table S10 Gathered information of candidate genes
Gene	Associated traits	Gene function	References
CCBE1	BF and TPD	Essential for the commitment of cardiac mesoderm and consequently, for the formation of cardiac myocytes	Bover O , Justo T , Pereira P N G , et al. Loss of Ccbe1 affects cardiac-specification and cardiomyocyte differentiation in mouse embryonic stem cells[J]. Plos One, 2018, 13(10).	Gene function
PHLPP1	BF and TPD	Inhibition of PHLPP1 ameliorates cardiac dysfunction via activation of the PI3K/Akt/mTOR signalling pathway in diabetic cardiomyopath	Zhang M , Wang X , Liu M , et al. Inhibition of PHLPP1 ameliorates cardiac dysfunction via activation of the PI3K/Akt/mTOR signalling pathway in diabetic cardiomyopathy[J]. Journal of Cellular and Molecular Medicine, 2020(10).
PIGN	BF and TPD	Be crucial in regulating mitotic integrity to maintain chromosomal stability and prevents leukemic transformation/progression	Teye E K , Sido A , Xin P , et al. PIGN gene expression aberration is associated with genomic instability and leukemic progression in acute myeloid leukemia with myelodysplastic features[J]. Oncotarget, 2017, 8(18):29887-29905.
RNF152	BF and TPD	A lysosome localized E3 ligase with pro-apoptotic activities, the ubiquitination of rag A GTPase by RNF152 negatively regulates mTORC1 activation	Zhang S , Wu W , Wu Y , et al. RNF152, a novel lysosome localized E3 ligasewith pro-apoptotic activities[J]. Protein & Cell, 2010, 1(7); Deng L , Jiang C , Chen L , et al. The Ubiquitination of RagA GTPase by RNF152 Negatively Regulates mTORC1 Activation[J]. Molecular Cell, 2015, 58(5):804-818.
PMAIP1	BF and TPD	Promotes activation of caspases and apoptosis. Promotes mitochondrial membrane changes and efflux of apoptogenic proteins from the mitochondria. Contributes to p53/TP53-dependent apoptosis after radiation exposure. Promotes proteasomal degradation of MCL1	Ishida M , Sunamura M , Furukawa T , et al. ThePMAIP1Gene on Chromosome 18 is a Candidate Tumor Suppressor Gene in Human Pancreatic Cancer[J]. Digestive Diseases and Sciences, 2008, 53(9):2576-2582.
DOC2B	TTN and RTN	Involved both in glucose-stimulated insulin secretion in pancreatic cells and insulin-dependent GLUT4 transport to the plasma membrane in adipocytes	Zhang J , Oh E , Merz K E , et al. DOC2B promotes insulin sensitivity in mice via a novel KLC1-dependent mechanism in skeletal muscle[J]. Diabetologia, 2019.
CRK	TTN and RTN	Regulates cell adhesion, spreading and migration. Mediates attachment-induced MAPK8 activation, membrane ruffling and cell motility in a Rac-dependent manner
INPP5K	TTN and RTN	Abundantly expressed in human skeletal muscles and kidney, is involved in dephosphorylation of PtdIns, regulation of the actin cytoskeleton, and myoblasts differentiation	Ijuin, T. Identification and Characterization of a Novel Inositol Polyphosphate 5-Phosphatase[J]. Journal of Biological Chemistry, 2000, 275(15):10870-10875. Osborn D P S , Pond H L , Mazaheri N , et al. Mutations in INPP5K Cause a Form of Congenital Muscular Dystrophy Overlapping Marinesco-Sj?gren Syndrome and Dystroglycanopathy[J]. American Journal of Human Genetics, 2017, 100(3):537-545.
PITPNA	TTN and RTN	PtdIns-4-P-dependent recruitment of GOLPH3 to Golgi membranes so as to promote MYO18A- and F-actin directed loading of the Golgi network throughout the NSC apical compartment	Xie Z , Hur S K , Zhao L , et al. A Golgi Lipid Signaling Pathway Controls Apical Golgi Distribution and Cell Polarity during Neurogenesis[J]. Developmental Cell, 2018, 44(6):725-740.e4.
RPH3AL	TTN and RTN	Functions in the regulation of hormone exocytosis, and is a tumor suppressor. It acts as a potential RAB3B effector protein in epithelial cells. Genetic alterations in RPH3AL are associated with aggressive behavior of breast cancers and with short survival of patients.	Chen J S , Kuo Y B , Chou Y P , et al. Detection of autoantibodies against Rabphilin-3A-like protein as a potential biomarker in patient\"s sera of colorectal cancer[J]. Clinica Chimica Acta, 2011, 412(15-16):0-1422. Putcha B K, Jia X, Katkoori V R, et al. Clinical implications of rabphillin-3A-like gene alterations in breast cancer[J]. PLOS ONE, 2015, 10(6).
MYO1C	TTN and RTN	Actin-based motor molecules with ATPase activity
BTBD3	TTN	Key regulator of dendritic field orientation during development of sensory cortex	Matsui A , Tran M , Yoshida A C , et al. BTBD3 Controls Dendrite Orientation Toward Active Axons in Mammalian Neocortex[J]. Science, 2013, 342(6162):1114-1118.
NKAIN2	TTN	May associated with neuroticism, Extraversion, fat intake and BMI	Rudkowska I , P?Russe L , Bellis C , et al. Interaction between Common Genetic Variants and Total Fat Intake on Low-Density Lipoprotein Peak Particle Diameter: A Genome-Wide Association Study[J]. Journal of Nutrigenetics & Nutrigenomics, 2015, 8(1):44-53.
METTL21C	TTN and LTN	Played roles in myogenesis, calcium and protein degradation homeostasis in muscle cells, and in osteocyte viability and resistance to apoptosis	Huang J, Hsu Y, Mo C, et al. METTL21C is a potential pleiotropic gene for osteoporosis and sarcopenia acting through the modulation of the NF-κB signaling pathway.[J]. Journal of Bone and Mineral Research, 2014, 29(7): 1531-1540
TEX30	TTN and LTN
TPP2	TTN and LTN	Controls the balance between intracellular amino acid availability, lysosome number, and glycolysis,	Lu W, Zhang Y, Mcdonald D, et al. Dual proteolytic pathways govern glycolysis and immune competence.[J]. Cell, 2014, 159(7): 1578-1590.
POGLUT2	TTN and LTN	It is a protein O-glucosyltransferases, which transfer O-glucose (O-Glc) from UDP-Glc to serine 435, and affect Notch trafficking and signaling	Takeuchi H, Schneider M, Williamson D B, et al. Two novel protein O-glucosyltransferases that modify sites distinct from POGLUT1 and affect Notch trafficking and signaling[J]. Proceedings of the National Academy of Sciences of the United States of America, 2018, 115(36).
ERCC5	TTN and LTN	Single-stranded structure-specific DNA endonuclease involved in DNA excision repair, ectopic expression of ERCC5 has been linked to different types of cancers, including hepatocellular carcinoma (HCC), sporadic breast cancer, and advanced colorectal cancer.	Chen J, Luo X, Xie G, et al. Functional Analysis of SNPs in the ERCC5 Promoter in Advanced Colorectal Cancer Patients Treated With Oxaliplatin-Based Chemotherapy.[J]. Medicine, 2016, 95(19). Sang L, Lv Z, Sun L, et al. Impact of SNP-SNP interactions of DNA repair gene ERCC5 and metabolic gene GSTP1 on gastric cancer/atrophic gastritis risk in a Chinese population[J]. World Journal of Gastroentero…
FGF14	TTN and LTN	An intracellular protein controlling neuronal excitability and synaptic transmission, GWAS ananlysis showed SNPs in the FGF14 gene were associated with TTN and accounted for 5.1% of the genomic additive heritability and 5.2% of the accuracy of prediction.	Hoxha E, Marcinno A, Montarolo F, et al. Emerging roles of Fgf14 in behavioral control[J]. Behavioural Brain Research, 2019: 257-265. Tan C, Wu Z, Ren J, et al. Genome-wide association study and accuracy of genomic prediction for teat number in Duroc pigs using genotyping-by-sequencing[J]. Genetics Selection Evolution, 2017, 49(1).
VSX2	TTN, RTN and LTN	One of the neural retine-specific genes, which plays a significant role in the specification and morphogenesis of the sensory retina	Shirahama M, Steinfeld I, Karaiwa A, et al. Change in the developmental fate of the chick optic vesicle from the neural retina to the telencephalon[J]. Development Growth & Differentiation, 2019, 61(3): 252-262.
ABCD4	TTN, RTN and LTN	Plays a role in the lysosomal release of vitamin B12 into the cytoplasm, and involved in the develpment of red blood cells.	Choi Y M, Kim Y, Choi J H, et al. Loss of abcd4 in zebrafish leads to vitamin B12-deficiency anemia[J]. Biochemical and Biophysical Research Communications, 2019, 514(4): 1264-1269.
VRTN	TTN, RTN and LTN	Responsible for the increase of number of ribs and development of thoracic vertebrae	Van Son M, Lopes M S, Martell H, et al. A QTL for Number of Teats Shows Breed Specific Effects on Number of Vertebrae in Pigs: Bridging the Gap Between Molecular and Quantitative Genetics.[J]. Frontiers in Genetics, 2019.
PROX2	TTN, RTN and LTN	One of the vertebrate homologs of the Drosophila melanogaster homeodomain-containing protein Prospero, and may be involved in the determination of cell fate and the establishment of the body plan	Pistocchi A, Bartesaghi S, Cotelli F, et al. Identification and expression pattern of zebrafish prox2 during embryonic development[J]. Developmental Dynamics, 2008, 237(12): 3916-3920.
DLST	TTN, RTN and LTN	A transferase which is related to the production of energy and macromolecule synthesis in the TCA cycle. DLST also involved in the maintenance of a relatively constant body temperature and the metabolic balance in the body	Lang L, Xu B, Li S, et al. Rno‐miR‐425‐5p targets the DLST and SLC16A1 genes to reduce liver damage caused by excessive energy mobilization under cold stress[J]. Journal of Animal Physiology and Animal Nutrition, 2019, 103(4): 1251-1262
YLPM1	TTN, RTN and LTN	One of the lncRNAs which regulate gene AKT3, It plays a role in the reduction of telomerase activity during differentiation of embryonic stem cells by binding to the core promoter of TERT and controlling its down-regulation	Han D. Sub-pathway based approach to systematically track candidate sub-pathway biomarkers for heart failure[J]. Experimental and Therapeutic Medicine, 2019, 17(4): 3162-3168.
METTL23	TTN	Belongs to a family of methyltransferase like proteins (METTL) that transfer methyl group to various substrates	Bernkopf M, Webersinke G, Tongsook C, et al. Disruption of the methyltransferase-like 23 gene METTL23 causes mild autosomal recessive intellectual disability[J]. Human Molecular Genetics, 2014, 23(15): 4015-4023.
PRCD	TTN	A small protein residing in the light-sensitive disc membranes of the photoreceptor outer segment	Spencer W J, Ding J, Lewis T R, et al. PRCD is essential for high-fidelity photoreceptor disc formation[J]. Proceedings of the National Academy of Sciences of the United States of America, 2019, 116(26): 13087-13096. Allon G, Mann I, Remez L, et al. PRCD is Concentrated at the Base of Photoreceptor Outer Segments and is Involved in Outer Segment Disc Formation[J]. Human Molecular Genetics, 2019.
SPHK1	TTN	A key enzyme in the sphingolipid pathway, acts as a downstream effector of IGF-1 and plays a critical role in IGF-1-induced EMT, cell migration and paclitaxel resistance	Park S B, Choi B I, Lee B J, et al. Intestinal Epithelial Deletion of Sphk1 Prevents Colitis-Associated Cancer Development by Inhibition of Epithelial STAT3 Activation[J]. Digestive Diseases and Sciences, 2019: 1-10. Liu J, Jiang B. Sphk1 promotes ulcerative colitis via activating JAK2/STAT3 signaling pathway.[J]. Human Cell, 2020, 33(1): 1-10. Wu X, Wu Q, Zhou X, et al. SphK1 functions downstrea…
MFSD11	TTN	shows ubiquitous expression in the periphery and the central nervous system of mice, where the proteins are expressed in excitatory and inhibitory mouse brain neurons	Perland E, Lekholm E, Eriksson M M, et al. The Putative SLC Transporters Mfsd5 and Mfsd11 Are Abundantly Expressed in the Mouse Brain and Have a Potential Role in Energy Homeostasis[J]. PLOS ONE, 2016, 11(6).
JMJD6	TTN	Acts as a key regulator of hematopoietic differentiation	Wan J, Liu H, Yang L, et al. JMJD6 promotes hepatocellular carcinoma carcinogenesis by targeting CDK4[J]. International Journal of Cancer, 2019, 144(10): 2489-2500.
ST6GALNAC1	TTN	Stimulative role of ST6GALNAC1 in proliferation, migration and invasion of cancer cells by activating the Akt pathway	Wang W, Cao Y, Zhou X, et al. Stimulative role of ST6GALNAC1 in proliferation, migration and invasion of ovarian cancer stem cells via the Akt signaling pathway[J]. Cancer Cell International, 2019, 19(1).
RHBDF2	TTN	Rhomboid protease-like protein which has no protease activity but regulates the secretion of several ligands of the epidermal growth factor receptor. Indirectly activates the epidermal growth factor receptor signaling pathway	Levy R, Levet C, Cohen K, et al. A genome-wide association study in mice reveals a role for Rhbdf2 in skeletal homeostasis.[J]. Scientific Reports, 2020, 10(1). Geesala R, Schanz W, Biggs M, et al. Loss of RHBDF2 results in an early‐onset spontaneous murine colitis[J]. Journal of Leukocyte Biology, 2019, 105(4): 767-781.
AANAT	TTN	Controls the night/day rhythm of melatonin production in the pineal gland. Catalyzes the N-acetylation of serotonin into N-acetylserotonin, the penultimate step in the synthesis of melatonin	Pomianowski K, Gozdowska M, Burzynski A, et al. A study of aanat and asmt expression in the three-spined stickleback eye and skin: Not only "on the way to melatonin".[J]. Comparative Biochemistry and Physiology A-molecular & Integrative Physiology, 2020. Alkozi H A, De Lara M J, Sancheznaves J, et al. TRPV4 Stimulation Induced Melatonin Secretion by Increasing Arylalkymine N-acetyltransferase (AA…
SEPTIN9	TTN	A member of the conserved Septin family of GTP-binding proteins that function in key processes, including vesicle trafficking, apoptosis, cytoskeletal remodeling, and cell division. SEPT9 was identified as an oncogene in breast, ovarian, head and neck, prostate, and colorectal cancers	Xu D, Liu A, Wang X, et al. Repression of Septin9 and Septin2 suppresses tumor growth of human glioblastoma cells[J]. Cell Death and Disease, 2018, 9(5). Yan S, Liu Z, Yu S, et al. Diagnostic Value of Methylated Septin9 for Colorectal Cancer Screening: A Meta-Analysis[J]. Medical Science Monitor, 2016: 3409-3418.
SEC14L1	TTN	Interacts with the vesicular acetylcholine transporter, which suggests a possible involvement in regulating cholinergic neurotransmission. SEC14L1 also plays an important role in innate immunity.	Li M, Di W, Xu H, et al. Negative regulation of RIG-I-mediated innate antiviral signaling by SEC14L1[J]. Journal of Virology, 2013, 87(18): 10037-10046.
MGAT5B	TTN	Plays an active role in modulating integrin and laminin-dependent adhesion and migration of neuronal cells via its activity in the O-mannosyl glycan pathway	Lange T, Ullrich S, Muller I, et al. Human Prostate Cancer in a Clinically Relevant Xenograft Mouse Model: Identification of β(1,6)-Branched Oligosaccharides as a Marker of Tumor Progression[J]. Clinical Cancer Research, 2012, 18(5): 1364-1373.
UBE2O	TTN	Regulates adipogenesis and mediates monoubiquitination, forms a positive feedback loop in human breast cancer (BC) cells that regulates BC cell proliferation and epithelial-mesenchymal transformation (EMT) and endows BC cells with cancer stemness properties	Mashtalir N, Daou S, Barbour H, et al. Autodeubiquitination Protects the Tumor Suppressor BAP1 from Cytoplasmic Sequestration Mediated by the Atypical Ubiquitin Ligase UBE2O[J]. Molecular Cell, 2014, 54(3): 392-406. Zhang X, Zhang J, Bauer A, et al. Fine-tuning BMP7 signalling in adipogenesis by UBE2O/E2-230K-mediated monoubiquitination of SMAD6[J]. The EMBO Journal, 2013, 32(7): 996-1007. Liu X,…
KIAA0408	TTN and RTN	May be a prognosis of lung squamous cell carcinoma	Wang W, Wang S, Chu X, et al. Predicting the Lung Squamous Cell Carcinoma Diagnosis and Prognosis Markers by Unique DNA Methylation and Gene Expression Profiles[J]. Journal of Computational Biology, 2019.
ECHDC1	TTN and RTN	Reduces the formation of methyl-branched fatty acids and prevents the formation of ethyl-branched FAs by fatty acid synthase	Linster C L, Noel G, Stroobant V, et al. Ethylmalonyl-CoA Decarboxylase, a New Enzyme Involved in Metabolite Proofreading[J]. Journal of Biological Chemistry, 2011, 286(50): 42992-43003. Dewulf J P, Gerin I, Rider M H, et al. The synthesis of branched-chain fatty acids is limited by enzymatic decarboxylation of ethyl- and methylmalonyl-CoA[J]. Biochemical Journal, 2019, 476(16): 2427-2447.
PTPRK	TTN and RTN	Regulation of processes involving cell contact and adhesion such as growth control, tumor invasion, and metastasis. Negative regulator of EGFR signaling pathway	Fearnley G W, Young K A, Edgar J R, et al. The homophilic receptor PTPRK selectively dephosphorylates multiple junctional regulators to promote cell–cell adhesion[J]. eLife, 2019. G Tarcic , Shlomit K. B , Je Wakim., et al., An Unbiased Screen Identifies the DEP-1 Tumour Suppressor as a Phosphatase Controlling EGFR Endocytosis[J]. Current Biology, 2009.
THEMIS	TTN and RTN
RNF146	TTN and RTN	An E3 ubiquitin-protein ligase that specifically binds poly-ADP-ribosylated (PARsylated) proteins and mediates their ubiquitination and subsequent degradation. May regulate many important biological processes, such as cell survival and DNA damage response	Kang H C, Lee Y I, Shin J H, et al. Iduna is a poly(ADP-ribose) (PAR)-dependent E3 ubiquitin ligase that regulates DNA damage[J]. Proceedings of the National Academy of Sciences of the United States of America, 2011, 108(34): 14103-14108. Shen J, Yu Z, Li N, et al. The E3 ubiquitin ligase RNF146 promotes colorectal cancer by activating the Wnt/β-catenin pathway via ubiquitination of Axin1[J]. Bio…
RSPO3	TTN and RTN	Has an important function in placental development, endothelial and blood differentiation, and malformation of head cartilage. Also regulates the canonical Wnt/beta-catenin-dependent pathway and non-canonical Wnt signaling by acting as an inhibitor of ZNRF3, an important regulator of the Wnt signaling pathway	Jin Y, Yoon J K. The R-spondin family of proteins: emerging regulators of WNT signaling.[J]. The International Journal of Biochemistry & Cell Biology, 2012, 44(12): 2278-2287. Zhang M, Zhang P, Liu Y, et al. RSPO3-LGR4 Regulates Osteogenic Differentiation Of Human Adipose-Derived Stem Cells Via ERK/FGF Signalling[J]. Scientific Reports, 2017, 7(1). Niu J, Guan J, Li R, et al. Cynoglossus semilaev…
CENP	TTN and RTN	Centromere-associated protein
DPRX	RTN	Putative transcription factor
NLRP12	RTN	Negatively regulates inflammatory cytokine and antimicrobial molecule (NF-κB and ERK) in macrophages, dendritic cells, and T cells	Pudla M, Srisaowakarn C, Utaisincharoen P, et al. NLRP12 negatively modulates inducible nitric oxide synthase (iNOS) expression and tumor necrosis factor-α production in Porphyromonas gingivalis LPS-treated mouse macrophage cell line (RAW264.7).[J]. Inflammation Research, 2019, 68(10): 841-844. Deng Q C, Deng C T, Li W S, et al. NLRP12 promotes host resistance against Pseudomonas aeruginosa kerat…
ZNF331	RTN
HMGA1	LMD and BF	A promising candidate gene associated with growth, carcass, organ weights, fat metabolism, as it has been reported to involved in a variety of genetic pathways regulating cell growth and differentiation, glucose uptake, and white and brown adipogenesis	Gong H, Xiao S, Li W, et al. Unravelling the genetic loci for growth and carcass traits in Chinese Bamaxiang pigs based on a 1.4 million SNP array[J]. Journal of Animal Breeding and Genetics, 2019, 136(1): 3-14. Liu X, Wang L, Liang J, et al. Genome-Wide Association Study for Certain Carcass Traits and Organ Weights in a Large White×Minzhu Intercross Porcine Population[J]. Journal of Integrative …
PACSIN1	LMD and BF	Plays a role in the reorganization of the microtubule cytoskeleton. Plays a role in the regulation of neurite formation, neurite branching and the regulation of neurite length. Required for normal synaptic vesicle endocytosis; this process retrieves previously released neurotransmitters to accommodate multiple cycles of neurotransmission. It is one of the candidate genes with functions in glutath…	Mahadevan V, Khademullah C S, Dargaei Z, et al. Native KCC2 interactome reveals PACSIN1 as a critical regulator of synaptic inhibition.[J]. eLife, 2017.； Widagdo J, Fang H, Jang S E, et al. PACSIN1 regulates the dynamics of AMPA receptor trafficking.[J]. Scientific Reports, 2016, 6(1): 31070-31070. Zhuang Z, Li S, Ding R, et al. Meta-analysis of genome-wide association studies for loin muscle are…
SPDEF	LMD and BF	May play a role in the regulation of the prostate gland, and is a tumor suppressor of prostate cancer. It is one of the candidate genes with functions in glutathione metabolism, adipose and muscle tissues development and lipid metabolism for Loin muscle area (LMA) and loin muscle depth (LMD)	Tsai Y C, Chen W Y, Aboukheir W, et al. Androgen deprivation therapy-induced epithelial-mesenchymal transition of prostate cancer through downregulating SPDEF and activating CCL2[J]. Biochimica et Biophysica Acta, 2018, 1864(5): 1717-1727. Meiners J, Schulz K, Moller K, et al. Upregulation of SPDEF is associated with poor prognosis in prostate cancer.[J]. Oncology Letters, 2019, 18(5): 5107-5118.…
GRM4	LMD and BF	Glutamate metabotropic receptor 4, GRM4 is involved in adaptive immunity reactions in cancers by inhibiting cell proliferation, migration and invasion. It is also related to feed efficiency in pig hypothalamus as one of the neuronal signal transduction process gene	Xiao B, Chen D, Zhou Q, et al. Glutamate metabotropic receptor 4 (GRM4) inhibits cell proliferation, migration and invasion in breast cancer and is regulated by miR-328-3p and miR-370-3p[J]. BMC Cancer, 2019, 19(1). Zhang Z, Li N, Wei X, et al. GRM4 inhibits the proliferation, migration, and invasion of human osteosarcoma cells through interaction with CBX4.[J]. Bioscience, Biotechnology, and Bio…
NUDT3	LMD and BF	NUDT3 belongs to the Nudix hydrolase family, which is involved in diverse metabolic processes, including the regulation of important signaling nucleotides and their metabolites. It is an obesity-linked gene which is associated with insulin signaling	Williams M J, Eriksson A, Shaik M, et al. The Obesity-Linked Gene Nudt3 Drosophila Homolog Aps Is Associated With Insulin Signaling[J]. Molecular Endocrinology, 2015, 29(9): 1303-1319. Grudziennogalska E, Jiao X, Song M, et al. Nudt3 is an mRNA decapping enzyme that modulates cell migration[J]. RNA, 2016, 22(5): 773-781. Kitamoto A, Kitamoto T, Mizusawa S, et al. NUDT3 rs206936 is associated with…
RAX	TPD and BF	Essential for development of eye and forebrain in all vertebrates. It also controls pineal gene expression and via Aanat may modulate melatonin synthesis	Furukawa T, Kozak C A, Cepko C L, et al. rax, a novel paired-type homeobox gene, shows expression in the anterior neural fold and developing retina[J]. Proceedings of the National Academy of Sciences of the United States of America, 1997, 94(7): 3088-3093. Furukawa T, Morrow E M, Cepko C L, et al. Crx, a Novel otx-like Homeobox Gene, Shows Photoreceptor-Specific Expression and Regulates Photorece…
SERPINB7	TPD and BF	Serine protease inhibitor, clade B, member 7. “Nagashima-type” palmoplantar keratosis (NPPK) is caused by loss-of-function mutations in SERPINB7. TIMP-1 may also control activity of serine proteases through modulation of serine protease inhibitors such as serpinb7	Kubo A, Shiohama A, Sasaki T, et al. Mutations in SERPINB7, Encoding a Member of the Serine Protease Inhibitor Superfamily, Cause Nagashima-type Palmoplantar Keratosis[J]. American Journal of Human Genetics, 2013, 93(5): 945-956. Mizuno O, Nomura T, Suzuki S, et al. Highly prevalent SERPINB7 founder mutation causes pseudodominant inheritance pattern in Nagashima‐type palmoplantar keratosis[J]. Br…
SERPINB11	TPD and BF	Might involved in spermatogenesis, apoptosis, embryo implantation and decidualization. SERPINB11 also regulates oviduct development and differentiated functions in chicken	Yang Y, Ma W, Ma H, et al. The spatiotemporal expression and localization implicates a potential role for SerpinB11 in the process of mouse spermatogenesis and apoptosis.[J]. Journal of Immunoassay & Immunochemistry, 2015, 36(2): 170-181. Yang Y, Ma H, Ma W, et al. Expression and localization of SerpinB11 in mouse uteri during peri-implantation and the estrous cycle[J]. Cell and Tissue Research, …
SERPINB13	TPD and BF	An inhibitor of lysosomal cathepsin enzymes K	Jayakumar A, Kang Y, Frederick M J, et al. Inhibition of the cysteine proteinases cathepsins K and L by the serpin headpin (SERPINB13): a kinetic analysis.[J]. Archives of Biochemistry and Biophysics, 2003, 409(2): 367-374
SERPINB12	TPD and BF	Inhibited human trypsin and plasmin but not thrombin, coagulation factor, or urokinase-type plasminogen activator	Askew Y S, Pak S C, Luke C J, et al. SERPINB12 is a novel member of the human ov-serpin family that is widely expressed and inhibits trypsin-like serine proteinases.[J]. Journal of Biological Chemistry, 2001, 276(52): 49320-49330.
SERPINB5	TPD and BF	It blocks the growth, invasion, and metastatic properties of mammary tumors. As it does not undergo the S (stressed) to R (relaxed) conformational transition characteristic of active serpins, it exhibits no serine protease inhibitory activity. SerpinB5 expression and phosphorylation is developmentally regulated and EGFR (epidermal growth factor receptor) signaling regulates SerpinB5 phosphorylati…	EGFR Signaling Regulates Maspin/SerpinB5 Phosphorylation and Nuclear Localization in Mammary Epithelial Cells Teoh S S, Whisstock J C, Bird P I, et al. Maspin (SERPINB5) Is an Obligate Intracellular Serpin[J]. Journal of Biological Chemistry, 2010, 285(14): 10862-10869.
VPS4B	TPD and BF	A member of ATPase family proteins that have been shown to play important roles in lysosomal degradation pathways, intracellular protein transport, viral body budding, and regulation of the different stages of cell division. VPS4B might facilitate chondrocyte apoptosis in OA via p38 MAPK signaling pathway	Yang Q, Chen D, Xiong F, et al. A splicing mutation in VPS4B causes dentin dysplasia I[J]. Journal of Medical Genetics, 2016, 53(9): 624-6 Xu L, Zhai L, Ge Q, et al. Vacuolar Protein Sorting 4B (VPS4B) Regulates Apoptosis of Chondrocytes via p38 Mitogen-Activated Protein Kinases (MAPK) in Osteoarthritis[J]. Inflammation, 2017, 40(6): 1924-1932.
TNFRSF11A	TPD and BF	Essential for osteoclastogenesis	Li Y, Yang B, Bai J, et al. The roles of synovial hyperplasia, angiogenesis and osteoclastogenesis in the protective effect of apigenin on collagen-induced arthritis.[J]. International Immunopharmacology, 2019: 362-369.
CPLX4	TPD and BF	Essential regulators of transmitter release at retinal ribbon synapses	Reim K, Regusleidig H, Ammermuller J, et al. Aberrant function and structure of retinal ribbon synapses in the absence of complexin 3 and complexin 4[J]. Journal of Cell Science, 2009, 122(9): 1352-1361.
GRP	TPD and BF	A circulating vitamin K-dependent protein (VKDP) with a dual capacity to function as an inhibitor of pathological calcification and anti-inflammatory agent, in the articular and cardiovascular systems. GRP stimulates gastrin release as well as other gastrointestinal hormones	Viegas C, Rafael M S, Enriquez J L, et al. Gla-Rich Protein Acts as a Calcification Inhibitor in the Human Cardiovascular System[J]. Arteriosclerosis, Thrombosis, and Vascular Biology, 2015, 35(2): 399-408. Merali Z, Mcintosh J, Anisman H, et al. Role of bombesin-related peptides in the control of food intake[J]. Neuropeptides, 1999, 33(5): 376-386.
SEC11C	TPD and BF	The only essential factor for signal peptide processing and plays an important role in protein processing, localization, and secretion. It is reported to associate with growth traits in human and mouse	Tang Z, Xu J, Yin L, et al. Genome-Wide Association Study Reveals Candidate Genes for Growth Relevant Traits in Pigs[J]. Frontiers in Genetics, 2019. Bohni P C, Deshaies R J, Schekman R, et al. SEC11 is required for signal peptide processing and yeast cell growth.[J]. Journal of Cell Biology, 1988, 106(4): 1035-1042.
ZCCHC2	TPD and BF	Inhibits HectH9-mediated K63-linked polyubiquitination and activation of c-Myc	Dai H, Yan M, Li Y, et al. The zinc-finger protein ZCCHC2 suppresses retinoblastoma tumorigenesis by inhibiting HectH9-mediated K63-linked polyubiquitination and activation of c-Myc[J]. Biochemical and Biophysical Research Communications, 2020, 521(2): 533-538.
RELCH	TPD and BF	A newly identified Rab11 effector protein, tethers the RE and TGN membranes by binding TGN-localized OSBP and promotes OSBP-dependent nonvesicular cholesterol transport from REs to the TGN	Sobajima T, Yoshimura S, Maeda T, et al. The Rab11-binding protein RELCH/KIAA1468 controls intracellular cholesterol distribution[J]. Journal of Cell Biology, 2018, 217(5): 1777-1796.
CDH20	TPD and BF	A type II classical cadherin linked with cell-to-cell adhesion. It has profound effects on neural tube segmentation and neural circuit establishment. CDH20 may act as a tumor suppressor that interacts with β-catenin to inhibit cervical cancer cell migration and invasion via TGF-β/Smad/Snail mediated EMT.	Price S R, Garcia N V, Ranscht B, et al. Regulation of Motor Neuron Pool Sorting by Differential Expression of Type II Cadherins[J]. Cell, 2002, 109(2): 205-216. Li C, Ao H, Chen G, et al. The Interaction of CDH20 With β-Catenin Inhibits Cervical Cancer Cell Migration and Invasion via TGF-β/Smad/SNAIL Mediated EMT[J]. Frontiers in Oncology, 2020.
LMAN1	TPD and BF	Mannose-specific lectin. May recognize sugar residues of glycoproteins, glycolipids, or glycosylphosphatidyl inositol anchors and may be involved in the sorting or recycling of proteins, lipids, or both. The LMAN1-MCFD2 complex forms a specific cargo receptor for the ER-to-Golgi transport of selected proteins. LMAN1 is also a trafficking factor for certain neuroreceptors in the central nervous sy…	Duellman T, Burnett J, Shin A, et al. LMAN1 (ERGIC-53) is a potential carrier protein for matrix metalloproteinase-9 glycoprotein secretion.[J]. Biochemical and Biophysical Research Communications, 2015, 464(3): 685-691. Fu Y, Zhang B, Mu T W, et al. LMAN1 (ERGIC-53) promotes trafficking of neuroreceptors.[J]. Biochemical and Biophysical Research Communications, 2019, 511(2): 356-362.
KDSR	TPD and BF	Plays a fundamental role in megakaryopoiesis, cytoplasmic organization, and proplatelet formation	Takeichi T, Torrelo A, Lee J Y, et al. Biallelic Mutations in KDSR Disrupt Ceramide Synthesis and Result in a Spectrum of Keratinization Disorders Associated with Thrombocytopenia.[J]. Journal of Investigative Dermatology, 2017, 137(11): 2344-2353.
TCF21	BF	Plays important roles in the development of a variety of tissues, including the heart, lung, spleen, kidney, and gonads. TCF21 is a novel regulator of preadipocyte differentiation	Zhang X, Cheng B, Liu C, et al. A Novel Regulator of Preadipocyte Differentiation, Transcription Factor TCF21, Functions Partially Through Promoting LPL Expression[J]. Frontiers in Physiology, 2019.
EYA4	BF	Belongs to the EYA family and functions as a tumour suppressor by affecting cell proliferation and growth, migration and invasiveness of some human cancers	Hao X, Cai J, Liu X, et al. EYA4 gene functions as a prognostic marker and inhibits the growth of intrahepatic cholangiocarcinoma[J]. Chinese Journal of Cancer, 2016, 35(1): 70-70. Gu F, Yuan S, Liu L, et al. EYA4 serves as a prognostic biomarker in hepatocellular carcinoma and suppresses tumour angiogenesis and metastasis[J]. Journal of Cellular and Molecular Medicine, 2019, 23(6): 4208-4216
CHP2	BF	Functions as an integral cofactor in cell pH regulation, also plays a role in the regulation of cell proliferation	Buchholz M, Schatz A, Wagner M, et al. Overexpression of c‐myc in pancreatic cancer caused by ectopic activation of NFATc1 and the Ca2+/calcineurin signaling pathway[J]. The EMBO Journal, 2006, 25(15): 3714-3724.
ERN2	BF	A transmembrane ER stress sensor. Ern2 is expressed in mucin secretory cells and is required for baseline and TH2 inflammation–induced mucin production	Martino M E, Jones L, Brighton B, et al. The ER stress transducer IRE1β is required for airway epithelial mucin production[J]. Mucosal Immunology, 2013, 6(3): 639-654.
DCTN5	BF	Encodes a subunit of the dynactin/dynein motor complex, which is known to be important for retrograde dendritic transport in neurons	Burton P R , Clayton D G , Cardon L R , et al. Genome-wide association study of 14,000 cases of seven common diseases and 3,000 shared controls[J]. Nature.
PALB2	BF	An essential player in the repair of DNA double-strand breaks (DSBs) by homologous recombination	Bleuyard J, Fournier M, Nakato R, et al. MRG15-mediated tethering of PALB2 to unperturbed chromatin protects active genes from genotoxic stress[J]. Proceedings of the National Academy of Sciences of the United States of America, 2017, 114(29): 7671-7676
NDUFAB1	BF	An essential component of the mitochondrial fatty acid synthesis (mtFAS) pathway. In addition, it participates in iron-sulfur (FeS) biogenesis through interaction with and stabilization of the FeS biogenesis complex. NDUFAB1 is also required for systemic glucose homeostasis and insulin signaling	Hiltunen J K, Chen Z, Haapalainen A M, et al. Mitochondrial fatty acid synthesis--an adopted set of enzymes making a pathway of major importance for the cellular metabolism.[J]. Progress in Lipid Research, 2010, 49(1): 27-45. The mitochondrial acyl carrier protein (ACP) coordinates mitochondrial fatty acid synthesis with iron sulfur cluster biogenesis. Zhang R, Hou T, Cheng H, et al. NDUFAB1 prot…
UBFD1	BF	May play a role as NF-kappa-B regulat
GGA2	BF	Supports cell growth by interacting with EGFR for sustaining the receptor expression. GGA2 and RAB13 are important specificity determinants for integrin activity-dependent traffic	Uemura T, Kametaka S, Waguri S, et al. GGA2 interacts with EGFR cytoplasmic domain to stabilize the receptor expression and promote cell growth[J]. Scientific Reports, 2018, 8(1): 1368-1368. Sahgal P, Alanko J, Icha J, et al. GGA2 and RAB13 promote activity-dependent β1-integrin recycling[J]. Journal of Cell Science, 2019, 132(11).
SCNN1B/SCNN1G	BF	Plays an essential role in electrolyte and blood pressure homeostasis, but also in airway surface liquid homeostasis, which is important for proper clearance of mucus	Roudierpujol C, Rochat A, Escoubet B, et al. Differential expression of epithelial sodium channel subunit mRNAs in rat skin[J]. Journal of Cell Science, 1996, 109(2): 379-385. Brouard M, Casado M, Djelidi S, et al. Epithelial sodium channel in human epidermal keratinocytes: expression of its subunits and relation to sodium transport and differentiation.[J]. Journal of Cell Science, 1999, 112(19):…
CACNG3	BF
PLK1	BF
EARS2	BF	Encodes mitochondrial glutamyl t-RNA synthetase responsible for attaching glutamate to its cognate mitochondrial t-RNA	Scarpelli M, Todeschini A, Rinaldi F, et al. Strategies for treating mitochondrial disorders: An update[J]. Molecular Genetics and Metabolism, 2014, 113(4): 253-260. Talim B, Pyle A, Griffin H, et al. Multisystem fatal infantile disease caused by a novel homozygous EARS2 mutation[J]. Brain, 2013, 136(2).
COG7	BF	An upstream component in a gio-Rab11 pathway controlling membrane addition during cytokinesis. Required for normal Golgi function	Belloni G, Sechi S, Riparbelli M G, et al. Mutations in Cog7 affect Golgi structure, meiotic cytokinesis and sperm development during Drosophila spermatogenesis[J]. Journal of Cell Science, 2012, 125(22): 5441-5452.
HS3ST2	BF	A Golgi-resident enzyme	Delos M, Foulquier F, Hellec C, et al. Heparan sulfate 3-O-sulfotransferase 2 (HS3ST2) displays an unexpected subcellular localization in the plasma membrane[J]. Biochimica et Biophysica Acta, 2018, 1862(7): 1644-1655.
OTOA	BF	Encodes otoancorin (OTOA), a protein required for limbal attachment of the tectorial membrane	Lukashkin A N, Legan P K, Weddell T, et al. A mouse model for human deafness DFNB22 reveals that hearing impairment is due to a loss of inner hair cell stimulation[J]. Proceedings of the National Academy of Sciences of the United States of America, 2012, 109(47): 19351-19356
PRKCB	BF	Plays a key role in B-cell activation	Saijo K, Mecklenbrauker I, Santana A, et al. Protein kinase C beta controls nuclear factor kappaB activation in B cells through selective regulation of the IkappaB kinase alpha.[J]. Journal of Experimental Medicine, 2002, 195(12): 1647-1652.
USP31	BF	A deubiquitinating enzyme	Tzimas C, Michailidou G, Arsenakis M, et al. Human ubiquitin specific protease 31 is a deubiquitinating enzyme implicated in activation of nuclear factor-κB[J]. Cellular Signalling, 2006, 18(1): 83-92.
CHST2	LMD	Sulfotransferase with a carboxyl-terminal region	Li X, Tedder T F. CHST1 and CHST2 sulfotransferases expressed by human vascular endothelial cells: cDNA cloning, expression, and chromosomal localization.[J]. Genomics, 1999, 55(3): 345-347.
DIPK2A	LMD	Participates in autophagic degradation of mitochondria proteins and alleviates apoptosis	Tian X, Zheng P, Zhou C, et al. DIPK2A promotes STX17- and VAMP7-mediated autophagosome-lysosome fusion by binding to VAMP7B[J]. Autophagy, 2019: 1-14.
XRN1	LMD	Exoribonuclease with a principal function in the degradation of the products of deadenylation-dependent decapping. In addition, XRN1 also interacts with distinct decapping factors in various species suggesting a conserved upstream regulatory role in decapping-dependent mRNA decay	Braun J E, Truffault V, Boland A, et al. A direct interaction between DCP1 and XRN1 couples mRNA decapping to 5′ exonucleolytic degradation[J]. Nature Structural & Molecular Biology, 2012, 19(12): 1324-1331. Towler B P, Newbury S F. Regulation of cytoplasmic RNA stability: Lessons from Drosophila[J]. Wiley Interdisciplinary Reviews - Rna, 2018, 9(6). Bouveret E, Rigaut G, Shevchenko A, et al. A S…
ATR	LMD	Involved in DNA replication, recombination and repair	Hoekstra M F. Responses to DNA damage and regulation of cell cycle checkpoints by the ATM protein kinase family.[J]. Current Opinion in Genetics & Development, 1997, 7(2): 170-175.
PLS1	LMD	An actin bindling protein abundant in stereocilia of cochlear hair cells	Morgan A, Koboldt D C, Barrie E S, et al. Mutations in PLS1, encoding fimbrin, cause autosomal dominant nonsyndromic hearing loss[J]. Human Mutation, 2019, 40(12): 2286-2295.
TRPC1	LMD
PAQR9	LMD	A member of the Progesterone and AdipoQ receptor family
U2SURP	LMD	Regulate Expression and Splicing of RNA-Processing Proteins	Pang Y, Dong J, Thomas P, et al. Characterization, Neurosteroid Binding and Brain Distribution of Human Membrane Progesterone Receptors δ and ϵ (mPRδ and mPRϵ) and mPRδ Involvement in Neurosteroid Inhibition of Apoptosis[J]. Endocrinology, 2013, 154(1): 283-295.
SLC9A9	LMD	Regulates many fundamental cellular processes, such as regulation of metabolism and cell survival signals, it also plays roles in endocytosis and ion transport and regulation	Patak J, Hess J L, Zhangjames Y, et al. SLC9A9 Co‐expression modules in autism‐associated brain regions[J]. Autism Research, 2017, 10(3): 414-429.
TAS1R3	LMP	The taste receptor, which mediates responsiveness to sweet and umami in the tongue, also contributes to antiparasite immunity in the distal small intestine.	Priego T, Sanchez J, Pico C, et al. TAS1R3 and UCN2 Transcript Levels in Blood Cells Are Associated With Sugary and Fatty Food Consumption in Children.[J]. The Journal of Clinical Endocrinology and Metabolism, 2015, 100(9): 3556-3564.
AURKAIP1	LMP	Facilitates proteasome-dependent degradation of Aurora-A by an alternative mechanism that is independent of ubiquitination	Lim S K, Gopalan G. Aurora-A kinase interacting protein 1 (AURKAIP1) promotes Aurora-A degradation through an alternative ubiquitin-independent pathway[J]. Biochemical Journal, 2007, 403(1): 119-127.
CCNL2	LMP	Regulates the transcription and RNA processing of certain apoptosis-related factors, resulting in tumor cell growth inhibition and apoptosis	Yang L, Li N, Wang C, et al. Cyclin L2, a Novel RNA Polymerase II-associated Cyclin, Is Involved in Pre-mRNA Splicing and Induces Apoptosis of Human Hepatocellular Carcinoma Cells[J]. Journal of Biological Chemistry, 2004, 279(12): 11639-11648.
MRPL20	LMP
TMEM88B	LMP	Transmembrane proteins	Pandey A K, Lu L, Wang X, et al. Functionally Enigmatic Genes: A Case Study of the Brain Ignorome[J]. PLOS ONE, 2014, 9(2).
VWA1	LMP	A von Willebrand factor A-domain-related protein (WARP), a unique extracellular matrix component of cartilage, muscle, and endothelial cell basement membranes.	Fitzgerald J. WARP: A Unique Extracellular Matrix Component of Cartilage, Muscle, and Endothelial Cell Basement Membranes.[J]. Anatomical Record-advances in Integrative Anatomy and Evolutionary Biology, 2019. Yuan C, Cai J. Time-series expression profile analysis of fracture healing in young and old mice[J]. Molecular Medicine Reports, 2017, 16(4): 4529-4536.
TMEM240	LMP	May be involved in the organization of the cerebellar network, particularly in synaptic inputs converging on Purkinje cells	The TMEM240 Protein, Mutated in SCA21, Is Expressed in Purkinje Cells and Synaptic Terminals
MMP23B	LMP	May play important roles in follicular development and bone formation. MMP23B directly interacts with TNF and mediates its release from the cell membrane in a cell culture system. It plays role in regulating liver development in mammals	Zhao S, Zhao Y, Niu P, et al. Molecular Characterization of Porcine MMP19 and MMP23B Genes and Its Association with Immune Traits[J]. International Journal of Biological Sciences, 2011, 7(8): 1101-1113.
TMEM52	LMP	Encodes a transmembrane protein, and is largely expressed in the liver	Almeida M, Peralta J M, Garcia J, et al. Modeling methylation data as an additional genetic variance component[J]. BMC Proceedings, 2018, 12(9).
GABRD	LMP	A progesterone receptor or modulator in spermatozoa	Xu W, Wang K, Chen Y, et al. Sperm gamma-aminobutyric acid type A receptor delta subunit (GABRD) and its interaction with purinergic P2X2 receptors in progesterone-induced acrosome reaction and male fertility.[J]. Reproduction, Fertility and Development, 2017, 29(10): 2060-2072.
HES5	LMP
PRXL2B	LMP
ACTRT2	LMP	May play critical roles in sperm motility	Liu Y, Guo Y, Song N, et al. Proteomic pattern changes associated with obesity-induced asthenozoospermia.[J]. Journal of Andrology, 2015, 3(2): 247-259.
TPRG1L	LMP
LRRC47	LMP	Significantly changed phosphorylation state in response to short-term vasopressin treatment	Hoffert J D, Pisitkun T, Wang G, et al. Quantitative phosphoproteomics of vasopressin-sensitive renal cells: Regulation of aquaporin-2 phosphorylation at two sites[J]. Proceedings of the National Academy of Sciences of the United States of America, 2006, 103(18): 7159-7164.
C1orf174	LMP
DVL1	LMP
MXRA8	LMP	Required for optimal in vivo infection, dissemination, and pathogenesis of multiple alphaviruses	Zhang R, Earnest J T, Kim A S, et al. Expression of the Mxra8 Receptor Promotes Alphavirus Infection and Pathogenesis in Mice and Drosophila[J]. Cell Reports, 2019, 28(10).
ATAD3A	LMP	Regulates mitochondrial morphology and controls cholesterol trafficking at mitochondrial contact sites	Cooper H M, Yang Y, Ylikallio E, et al. ATPase-deficient mitochondrial inner membrane protein ATAD3A disturbs mitochondrial dynamics in dominant hereditary spastic paraplegia.[J]. Human Molecular Genetics, 2017, 26(8): 1432-1443.
SSU72	LMP	Plays an essential role in mRNA biogenesis by interacting with transcription factor	Sun Z, Hampsey M. Synthetic enhancement of a TFIIB defect by a mutation in SSU72, an essential yeast gene encoding a novel protein that affects transcription start site selection in vivo.[J]. Molecular and Cellular Biology, 1996, 16(4): 1557-1566.
MIB2	LMP	Identified as a muscle founder cell-specific gene that is essential for maintaining muscle integrity	Nguyen H T, Voza F, Ezzeddine N, et al. Drosophila mind bomb2 is required for maintaining muscle integrity and survival.[J]. Journal of Cell Biology, 2007, 179(2): 219-227. Carrascorando M, Ruizgomez M. Mind bomb 2, a founder myoblast-specific protein, regulates myoblast fusion and muscle stability[J]. Development, 2008, 135(5): 849-857.
GNB1	LMP	Involved in signal transduction and forms a heterotrimer complex	Freissmuth M , Casey P J , Gilman A G . G proteins control diverse pathways of transmembrane signaling.[J]. Faseb Journal, 1989, 3(10):2125-2131.
CFAP74	LMP
RER1	LMP	Plays important roles in the early-Golgi quality control system	Membrane protein retrieval from the Golgi apparatus to the endoplasmic reticulum
PANK4	LMP	Interacts with Pkm2 and thereby may modulate the glucose metabolism	High glucose upregulates pantothenate kinase 4 (PanK4) and thus affects M2-type pyruvate kinase (Pkm2)
MMEL1	LMP	Involved in neuropeptide degradation	Huang J Y , Bruno A M , Patel C A , et al. Human membrane metallo-endopeptidase-like protein degrades both beta-amyloid 42 and beta-amyloid 40[J]. Neuroscience, 2008, 155(1):258-262.
ARHGEF16	LMP
MEGF6	LMP
WRAP73	LMP	Plays an essential role in spindle anchoring in concert, essential for the initial steps of ciliation	Kurtulmus B, Wang W, Ruppert T, et al. WDR8 is a centriolar satellite and centriole-associated protein that promotes ciliary vesicle docking during ciliogenesis[J]. Journal of Cell Science, 2016, 129(3): 621-636.
TP73	LMP
SMIM1	LMP	Involved in the formation and hemoglobinisation of red cells	Cvejic A, Haerwigman L, Stephens J, et al. SMIM1 underlies the Vel blood group and influences red blood cell traits[J]. Nature Genetics, 2013, 45(5): 542-545.
CEP104	LMP	Has an important role in regulating microtubule length in cilia	Tammana T V, Tammana D, Diener D R, et al. Centrosomal protein CEP104 (Chlamydomonas FAP256) moves to the ciliary tip during ciliary assembly.[J]. Journal of Cell Science, 2013, 126(21): 5018-5029.
DFF	LMP
UBE2J2	LMP
SLC35E2B	LMP
PRKCZ	LMP	Involved in cellular processes including proliferation, differentiation and secretion	Mellor H, Parker P J. THE EXTENDED PROTEIN KINASE C SUPERFAMILY[J]. Biochemical Journal, 1998, 332(2): 281-292.
SKI	LMP	Required to maintain the silencing bookmarks of underlying chromatin	Cappelli C, Sepulveda H, Rivas S, et al. Ski Is Required for Tri-Methylation of H3K9 in Major Satellite and for Repression of Pericentromeric Genes: Mmp3, Mmp10 and Mmp13, in Mouse Fibroblasts[J]. Journal of Molecular Biology, 2020.
PLCH2	LMP	May be involved in the function of habenula and retina	Kanemaru K, Nakahara M, Nakamura Y, et al. Phospholipase C-eta2 is highly expressed in the habenula and retina.[J]. Gene Expression Patterns, 2010, 10(2): 119-126.
AJAP1	LMP	a transmembrane protein of adherens junctions in epithelial cells	Bharti S, Handrowmetzmacher H, Zickenheiner S, et al. Novel Membrane Protein shrew-1 Targets to Cadherin-Mediated Junctions in Polarized Epithelial Cells[J]. Molecular Biology of the Cell, 2003, 15(1): 397-406.
PRDM16	LMP	Regulates multiple biological processes including the determination and maintenance of brown adipocytes, the switch between skeletal myoblasts and brown adipocytes, as well as the hematopoiesis and cardiac development	Seale P, Kajimura S, Yang W, et al. Transcriptional Control of Brown Fat Determination by PRDM16[J]. Cell Metabolism, 2007, 6(1): 38-54. Harms M J, Ishibashi J, Wang W, et al. Prdm16 is required for the maintenance of brown adipocyte identity and function in adult mice[J]. Cell Metabolism, 2014, 19(4): 593-604. Seale P, Bjork B C, Yang W, et al. PRDM16 controls a brown fat/skeletal muscle switch[…
