# Supplementary material for: Accelerated deciphering of the genetic architecture of agricultural economic traits in pigs using a low-coverage whole-genome sequencing strategy
Source: Gigascience. 2021 Jul 20;10(7):giab048. doi: 10.1093/gigascience/giab048 (PMC8290195; doi:10.1093/gigascience/giab048)
Supplement: giab048_Supplemental_Figures_and_Tables [file giab048_supplemental_figures_and_tables.zip › Supplementary Table S11.xlsx]

## Sheet: Sheet1
Supplementary Table S11 GO enrichment of genes located in the selected regions
GO ID	Description	Obeserved	All	pvalue	Genes
GO:0048708	astrocyte differentiation	5	50	8.61181e-05	APP;BIN1;C5AR1;GPR37L1;LAMC3
GO:0001919	regulation of receptor recycling	3	17	0.000449086	AP1AR;INPP5F;TRAT1
GO:0001920	negative regulation of receptor recycling	2	4	0.000481896	AP1AR;TRAT1
GO:0014002	astrocyte development	3	20	0.000738071	APP;C5AR1;LAMC3
GO:0051231	spindle elongation	2	6	0.00119048	PPP2R1A;RACGAP1
GO:0050730	regulation of peptidyl-tyrosine phosphorylation	7	187	0.00156366	APP;EFNA5;INPP5F;LRRK1;NCAPG2;NTF3;PTPN1
GO:0048143	astrocyte activation	2	7	0.00165679	APP;C5AR1
GO:0050890	cognition	7	192	0.00181768	APP;C5AR1;GABRA5;NTF3;NTRK2;PRKAR2B;SLC8A2
GO:0007612	learning	5	97	0.00186642	APP;GABRA5;NTRK2;PRKAR2B;SLC8A2
GO:0001881	receptor recycling	3	28	0.0020118	AP1AR;INPP5F;TRAT1
GO:0048308	organelle inheritance	2	8	0.00219597	STX5;VCPIP1
GO:0048313	Golgi inheritance	2	8	0.00219597	STX5;VCPIP1
GO:0048468	cell development	27	1707	0.00262874	ALPK2;AP1AR;APP;BIN1;C5AR1;CDYL;EFNA5;EYA1;FAM172A;GABRA5;GPR37L1;INPP5F;JAM2;KLHL1;LAMC3;LRRK1;NFASC;NGFR;NRG3;NTF3;NTN5;NTRK2;NYAP2;PHLDB2;PPP2R1A;PREX2;RDH10
GO:2001239	regulation of extrinsic apoptotic signaling pathway in absence of ligand	3	31	0.00270635	EYA1;PPP2R1A;SGK3
GO:0010001	glial cell differentiation	6	154	0.00276628	APP;BIN1;C5AR1;GPR37L1;LAMC3;NTRK2
GO:0018108	peptidyl-tyrosine phosphorylation	8	276	0.00363773	APP;EFNA5;INPP5F;LRRK1;NCAPG2;NTF3;NTRK2;PTPN1
GO:0016311	dephosphorylation	10	403	0.00364872	ENSSSCG00000049544;EYA1;HDDC2;INPP5F;LHPP;PHLPP1;PPP1R15A;PPP2R1A;PTPN1;PTPRK
GO:0018212	peptidyl-tyrosine modification	8	279	0.00388257	APP;EFNA5;INPP5F;LRRK1;NCAPG2;NTF3;NTRK2;PTPN1
GO:0021782	glial cell development	4	72	0.00410227	APP;C5AR1;LAMC3;NTRK2
GO:0007611	learning or memory	6	167	0.00412263	APP;GABRA5;NTF3;NTRK2;PRKAR2B;SLC8A2
GO:0002833	positive regulation of response to biotic stimulus	3	38	0.0048506	CD226;KLK7;LY96
GO:0006491	N-glycan processing	2	12	0.00505486	GANAB;MAN1A1
GO:0050862	positive regulation of T cell receptor signaling pathway	2	12	0.00505486	CD226;TRAT1
GO:1900025	negative regulation of substrate adhesion-dependent cell spreading	2	12	0.00505486	AP1AR;EFNA5
GO:0070262	peptidyl-serine dephosphorylation	2	13	0.00593866	PPP1R15A;PPP2R1A
GO:2000251	positive regulation of actin cytoskeleton reorganization	2	13	0.00593866	BAIAP2L1;NTF3
GO:0050732	negative regulation of peptidyl-tyrosine phosphorylation	3	41	0.00600986	INPP5F;LRRK1;NTF3
GO:0002922	positive regulation of humoral immune response	2	14	0.00688757	KLK7;PHB
GO:0008272	sulfate transport	2	14	0.00688757	RACGAP1;SLC26A9
GO:0015698	inorganic anion transport	5	133	0.00719444	GABRA5;GABRG3;RACGAP1;SLC22A11;SLC26A9
GO:0050731	positive regulation of peptidyl-tyrosine phosphorylation	5	134	0.00742021	EFNA5;LRRK1;NCAPG2;NTF3;PTPN1
GO:0006470	protein dephosphorylation	8	315	0.00792455	ENSSSCG00000049544;EYA1;LHPP;PHLPP1;PPP1R15A;PPP2R1A;PTPN1;PTPRK
GO:0023051	regulation of signaling	34	2502	0.00817415	ALPK1;ALPK2;AP1AR;APP;BAIAP2L1;C5AR1;CCBE1;CD226;CYP7B1;EFNA5;ENSSSCG00000004252;EYA1;GPC5;GPR37L1;INPP5F;KLK6;LGR6;LRRK1;LY96;MCTP1;NCAPG2;NGFR;NRG3;NTF3;NTRK2;PHB;PHLPP1;PPP2R1A;PREX2;PRKAR2B;PTPN1;SGK3;SLC8A2;TRAT1
GO:0010812	negative regulation of cell-substrate adhesion	3	47	0.00878932	AP1AR;EFNA5;PHLDB2
GO:0043112	receptor metabolic process	5	140	0.00887958	AP1AR;INPP5F;NTF3;PTPN1;TRAT1
GO:1990089	response to nerve growth factor	2	16	0.00897579	NTF3;NTRK2
GO:1990090	cellular response to nerve growth factor stimulus	2	16	0.00897579	NTF3;NTRK2
GO:0003026	regulation of systemic arterial blood pressure by aortic arch baroreceptor feedback	1	1	0.00904828	ASIC2
GO:0006666	3-keto-sphinganine metabolic process	1	1	0.00904828	KDSR
GO:0031161	phosphatidylinositol catabolic process	1	1	0.00904828	INPP5F
GO:0036496	regulation of translational initiation by eIF2 alpha dephosphorylation	1	1	0.00904828	PPP1R15A
GO:0036497	eIF2alpha dephosphorylation in response to endoplasmic reticulum stress	1	1	0.00904828	PPP1R15A
GO:0051232	meiotic spindle elongation	1	1	0.00904828	PPP2R1A
GO:0060369	positive regulation of Fc receptor mediated stimulatory signaling pathway	1	1	0.00904828	CD226
GO:0099538	synaptic signaling via neuropeptide	1	1	0.00904828	NTRK2
GO:0099540	trans-synaptic signaling by neuropeptide	1	1	0.00904828	NTRK2
GO:0099551	trans-synaptic signaling by neuropeptide, modulating synaptic transmission	1	1	0.00904828	NTRK2
GO:1902310	positive regulation of peptidyl-serine dephosphorylation	1	1	0.00904828	PPP1R15A
GO:1903916	regulation of endoplasmic reticulum stress-induced eIF2 alpha dephosphorylation	1	1	0.00904828	PPP1R15A
GO:1903917	positive regulation of endoplasmic reticulum stress-induced eIF2 alpha dephosphorylation	1	1	0.00904828	PPP1R15A
GO:1903946	negative regulation of ventricular cardiac muscle cell action potential	1	1	0.00904828	BIN1
GO:0010941	regulation of cell death	18	1092	0.00959853	ALPK2;ASIC2;BIN1;CAST;EYA1;GABRA5;GPR37L1;KDSR;NGFR;NTF3;NTRK2;PHB;PHLPP1;PPP2R1A;PTPN1;SGK3;TGM2;VPS4B
GO:0042063	gliogenesis	6	200	0.00971028	APP;BIN1;C5AR1;GPR37L1;LAMC3;NTRK2
GO:0035335	peptidyl-tyrosine dephosphorylation	4	93	0.0100698	ENSSSCG00000049544;EYA1;PTPN1;PTPRK
GO:0032469	endoplasmic reticulum calcium ion homeostasis	2	17	0.0101127	APP;TGM2
GO:0048710	regulation of astrocyte differentiation	2	17	0.0101127	BIN1;GPR37L1
GO:0044708	single-organism behavior	8	333	0.0108612	APP;GABRA5;INPP5F;NTF3;NTRK2;PREX2;PRKAR2B;SLC8A2
GO:0007045	cell-substrate adherens junction assembly	3	51	0.0109968	EFNA5;PHLDB2;PTPRK
GO:0048041	focal adhesion assembly	3	51	0.0109968	EFNA5;PHLDB2;PTPRK
GO:0010954	positive regulation of protein processing	2	18	0.0113099	CCBE1;PHB
GO:0038034	signal transduction in absence of ligand	3	52	0.0115942	EYA1;PPP2R1A;SGK3
GO:0097192	extrinsic apoptotic signaling pathway in absence of ligand	3	52	0.0115942	EYA1;PPP2R1A;SGK3
GO:0022008	neurogenesis	19	1199	0.0116348	APP;BIN1;C5AR1;EFNA5;EYA1;GABRA5;GPR37L1;INPP5F;KLHL1;LAMC3;NFASC;NGFR;NRG3;NTF3;NTN5;NTRK2;NYAP2;PREX2;RACGAP1
GO:0050857	positive regulation of antigen receptor-mediated signaling pathway	2	19	0.0125661	CD226;TRAT1
GO:1903319	positive regulation of protein maturation	2	19	0.0125661	CCBE1;PHB
GO:0051965	positive regulation of synapse assembly	3	54	0.012844	ASIC2;EFNA5;NTRK2
GO:0070613	regulation of protein processing	3	54	0.012844	CAST;CCBE1;PHB
GO:1903317	regulation of protein maturation	3	55	0.0134968	CAST;CCBE1;PHB
GO:0008219	cell death	20	1307	0.0138319	ALPK2;APP;ASIC2;BIN1;CAST;ERO1A;EYA1;GABRA5;GPR37L1;KDSR;NGFR;NTF3;NTRK2;PHB;PHLPP1;PPP2R1A;PTPN1;SGK3;TGM2;VPS4B
GO:0016265	death	20	1307	0.0138319	ALPK2;APP;ASIC2;BIN1;CAST;ERO1A;EYA1;GABRA5;GPR37L1;KDSR;NGFR;NTF3;NTRK2;PHB;PHLPP1;PPP2R1A;PTPN1;SGK3;TGM2;VPS4B
GO:0050974	detection of mechanical stimulus involved in sensory perception	2	20	0.0138804	ASIC2;TRPA1
GO:1904646	cellular response to beta-amyloid	2	20	0.0138804	APP;NGFR
GO:0060291	long-term synaptic potentiation	3	56	0.0141681	APP;NTRK2;SLC8A2
GO:0042552	myelination	4	104	0.0147029	JAM2;MBP;NFASC;NTRK2
GO:0007422	peripheral nervous system development	3	57	0.0148581	NFASC;NTF3;NTRK2
GO:0001774	microglial cell activation	2	21	0.0152514	APP;C5AR1
GO:0010575	positive regulation of vascular endothelial growth factor production	2	21	0.0152514	C5AR1;CCBE1
GO:0051270	regulation of cellular component movement	13	733	0.0155308	AP1AR;APP;BIN1;C5AR1;CCBE1;ENSSSCG00000004207;INPP5F;JAM2;LGR6;NRG3;NTF3;PHLDB2;PTPRK
GO:0007272	ensheathment of neurons	4	106	0.0156681	JAM2;MBP;NFASC;NTRK2
GO:0008366	axon ensheathment	4	106	0.0156681	JAM2;MBP;NFASC;NTRK2
GO:0010646	regulation of cell communication	33	2529	0.0164973	ALPK1;ALPK2;APP;BAIAP2L1;C5AR1;CCBE1;CD226;CYP7B1;EFNA5;ENSSSCG00000004252;EYA1;GPC5;GPR37L1;INPP5F;KLK6;LGR6;LRRK1;LY96;MCTP1;NCAPG2;NGFR;NRG3;NTF3;NTRK2;PHB;PHLPP1;PPP2R1A;PREX2;PRKAR2B;PTPN1;SGK3;SLC8A2;TRAT1
GO:0010971	positive regulation of G2/M transition of mitotic cell cycle	2	22	0.0166781	APP;VPS4B
GO:0048668	collateral sprouting	2	22	0.0166781	APP;EFNA5
GO:0007399	nervous system development	23	1606	0.0174716	APP;ASIC2;BIN1;C5AR1;EFNA5;EYA1;GABRA5;GFRA1;GPR37L1;INPP5F;JAM2;KLHL1;LAMC3;MBP;NFASC;NGFR;NRG3;NTF3;NTN5;NTRK2;NYAP2;PREX2;RACGAP1
GO:0002253	activation of immune response	7	294	0.0175509	ALPK1;C5AR1;CD226;HHLA2;LY96;PHB;TRAT1
GO:0007416	synapse assembly	4	110	0.0177159	APP;ASIC2;EFNA5;NTRK2
GO:0007044	cell-substrate junction assembly	3	61	0.017806	EFNA5;PHLDB2;PTPRK
GO:0034333	adherens junction assembly	3	61	0.017806	EFNA5;PHLDB2;PTPRK
GO:0002265	astrocyte activation involved in immune response	1	2	0.0180153	APP
GO:0002729	positive regulation of natural killer cell cytokine production	1	2	0.0180153	CD226
GO:0006663	platelet activating factor biosynthetic process	1	2	0.0180153	LPCAT2
GO:0014005	microglia development	1	2	0.0180153	APP
GO:0016320	endoplasmic reticulum membrane fusion	1	2	0.0180153	VCPIP1
GO:0021840	directional guidance of interneurons involved in migration from the subpallium to the cortex	1	2	0.0180153	NRG3
GO:0021842	chemorepulsion involved in interneuron migration from the subpallium to the cortex	1	2	0.0180153	NRG3
GO:0036258	multivesicular body assembly	1	2	0.0180153	VPS4B
GO:0038178	complement component C5a signaling pathway	1	2	0.0180153	C5AR1
GO:0043063	intercellular bridge organization	1	2	0.0180153	TEX14
GO:0051563	smooth endoplasmic reticulum calcium ion homeostasis	1	2	0.0180153	APP
GO:0060368	regulation of Fc receptor mediated stimulatory signaling pathway	1	2	0.0180153	CD226
GO:0060988	lipid tube assembly	1	2	0.0180153	BIN1
GO:0061738	late endosomal microautophagy	1	2	0.0180153	VPS4B
GO:1901492	positive regulation of lymphangiogenesis	1	2	0.0180153	CCBE1
GO:1902960	negative regulation of aspartic-type endopeptidase activity involved in amyloid precursor protein catabolic process	1	2	0.0180153	BIN1
GO:1903690	negative regulation of wound healing, spreading of epidermal cells	1	2	0.0180153	PHLDB2
GO:1904878	negative regulation of generation of L-type calcium current	1	2	0.0180153	BIN1
GO:2000620	positive regulation of histone H4-K16 acetylation	1	2	0.0180153	AUTS2
GO:0007214	gamma-aminobutyric acid signaling pathway	2	23	0.0181595	GABRA5;GABRG3
GO:0010574	regulation of vascular endothelial growth factor production	2	23	0.0181595	C5AR1;CCBE1
GO:1901099	negative regulation of signal transduction in absence of ligand	2	23	0.0181595	EYA1;SGK3
GO:1902003	regulation of beta-amyloid formation	2	23	0.0181595	APP;BIN1
GO:2001240	negative regulation of extrinsic apoptotic signaling pathway in absence of ligand	2	23	0.0181595	EYA1;SGK3
GO:0034329	cell junction assembly	5	168	0.0183347	EFNA5;FRMPD2;NFASC;PHLDB2;PTPRK
GO:0021675	nerve development	3	63	0.0193932	GABRA5;NGFR;NTF3
GO:0045745	positive regulation of G-protein coupled receptor protein signaling pathway	2	24	0.0196943	KLK6;PHB
GO:1904645	response to beta-amyloid	2	24	0.0196943	APP;NGFR
GO:0023056	positive regulation of signaling	19	1268	0.0199433	ALPK1;APP;C5AR1;CCBE1;CD226;GPR37L1;INPP5F;KLK6;LGR6;LRRK1;LY96;NGFR;NTF3;NTRK2;PHB;PPP2R1A;PTPN1;SLC8A2;TRAT1
GO:2000026	regulation of multicellular organismal development	21	1447	0.0201498	ALPK2;APP;ASIC2;BIN1;C5AR1;CCBE1;EFNA5;ENSSSCG00000004207;EYA1;GPR37L1;INPP5F;JAM2;NCAPG2;NGFR;NRG3;NTF3;NTRK2;PHLDB2;PHLPP1;PITHD1;RACGAP1
GO:2000145	regulation of cell motility	12	679	0.0202721	AP1AR;APP;C5AR1;CCBE1;ENSSSCG00000004207;INPP5F;JAM2;LGR6;NRG3;NTF3;PHLDB2;PTPRK
GO:0006935	chemotaxis	9	448	0.0206424	APP;C5AR1;CYP7B1;EFNA5;NFASC;NGFR;NRG3;NTF3;NTN5
GO:0042330	taxis	9	450	0.0211752	APP;C5AR1;CYP7B1;EFNA5;NFASC;NGFR;NRG3;NTF3;NTN5
GO:0010573	vascular endothelial growth factor production	2	25	0.0212816	C5AR1;CCBE1
GO:1902751	positive regulation of cell cycle G2/M phase transition	2	25	0.0212816	APP;VPS4B
GO:0050804	modulation of synaptic transmission	7	306	0.0213263	APP;MCTP1;NRG3;NTF3;NTRK2;PRKAR2B;SLC8A2
GO:0043062	extracellular structure organization	6	239	0.0215866	APP;COL15A1;ENSSSCG00000004252;ERO1A;PHLDB2;TEX14
GO:0051495	positive regulation of cytoskeleton organization	5	176	0.0219244	AP1AR;BAIAP2L1;BIN1;NTF3;VPS4B
GO:0048699	generation of neurons	17	1110	0.0226292	APP;BIN1;EFNA5;EYA1;GABRA5;GPR37L1;INPP5F;KLHL1;NFASC;NGFR;NRG3;NTF3;NTN5;NTRK2;NYAP2;PREX2;RACGAP1
GO:0061097	regulation of protein tyrosine kinase activity	3	67	0.0227953	APP;NCAPG2;PTPN1
GO:0002920	regulation of humoral immune response	2	26	0.0229202	KLK7;PHB
GO:0038179	neurotrophin signaling pathway	2	26	0.0229202	NTF3;NTRK2
GO:0051963	regulation of synapse assembly	3	69	0.0246103	ASIC2;EFNA5;NTRK2
GO:0002757	immune response-activating signal transduction	6	247	0.024878	ALPK1;C5AR1;CD226;HHLA2;LY96;TRAT1
GO:0006874	cellular calcium ion homeostasis	7	318	0.0256342	APP;C5AR1;ERO1A;JPH1;SLC8A2;TGM2;TRPA1
GO:0044089	positive regulation of cellular component biogenesis	8	392	0.0261746	AP1AR;ASIC2;BAIAP2L1;BIN1;EFNA5;NTRK2;PHLDB2;VPS4B
GO:0008608	attachment of spindle microtubules to kinetochore	2	28	0.0263475	RACGAP1;TEX14
GO:0034205	beta-amyloid formation	2	28	0.0263475	APP;BIN1
GO:1902991	regulation of amyloid precursor protein catabolic process	2	28	0.0263475	APP;BIN1
GO:2000249	regulation of actin cytoskeleton reorganization	2	28	0.0263475	BAIAP2L1;NTF3
GO:0045216	cell-cell junction organization	5	185	0.026477	EFNA5;FRMPD2;NFASC;PHLDB2;PTPRK
GO:0002225	positive regulation of antimicrobial peptide production	1	3	0.0269017	KLK7
GO:0002370	natural killer cell cytokine production	1	3	0.0269017	CD226
GO:0002727	regulation of natural killer cell cytokine production	1	3	0.0269017	CD226
GO:0002803	positive regulation of antibacterial peptide production	1	3	0.0269017	KLK7
GO:0014004	microglia differentiation	1	3	0.0269017	APP
GO:0031547	brain-derived neurotrophic factor receptor signaling pathway	1	3	0.0269017	NTRK2
GO:0032497	detection of lipopolysaccharide	1	3	0.0269017	LY96
GO:0036151	phosphatidylcholine acyl-chain remodeling	1	3	0.0269017	LPCAT2
GO:0036257	multivesicular body organization	1	3	0.0269017	VPS4B
GO:0045917	positive regulation of complement activation	1	3	0.0269017	PHB
GO:0046469	platelet activating factor metabolic process	1	3	0.0269017	LPCAT2
GO:0048203	vesicle targeting, trans-Golgi to endosome	1	3	0.0269017	AP1AR
GO:0050955	thermoception	1	3	0.0269017	TRPA1
GO:0050968	detection of chemical stimulus involved in sensory perception of pain	1	3	0.0269017	TRPA1
GO:0060596	mammary placode formation	1	3	0.0269017	NRG3
GO:0060816	random inactivation of X chromosome	1	3	0.0269017	CDYL
GO:0071372	cellular response to follicle-stimulating hormone stimulus	1	3	0.0269017	EFNA5
GO:0072513	positive regulation of secondary heart field cardioblast proliferation	1	3	0.0269017	EYA1
GO:0090611	ubiquitin-independent protein catabolic process via the multivesicular body sorting pathway	1	3	0.0269017	VPS4B
GO:0097241	hematopoietic stem cell migration to bone marrow	1	3	0.0269017	JAM2
GO:1902308	regulation of peptidyl-serine dephosphorylation	1	3	0.0269017	PPP1R15A
GO:1903542	negative regulation of exosomal secretion	1	3	0.0269017	VPS4B
GO:1903689	regulation of wound healing, spreading of epidermal cells	1	3	0.0269017	PHLDB2
GO:1903842	response to arsenite ion	1	3	0.0269017	ZFAND1
GO:1903843	cellular response to arsenite ion	1	3	0.0269017	ZFAND1
GO:1903898	negative regulation of PERK-mediated unfolded protein response	1	3	0.0269017	PTPN1
GO:1990416	cellular response to brain-derived neurotrophic factor stimulus	1	3	0.0269017	NTRK2
GO:1990523	bone regeneration	1	3	0.0269017	LGR6
GO:2000259	positive regulation of protein activation cascade	1	3	0.0269017	PHB
GO:0051093	negative regulation of developmental process	12	711	0.0277437	ALPK2;AP1AR;APP;EFNA5;GPR37L1;INPP5F;JAM2;NCAPG2;NGFR;NRG3;PHLDB2;ZADH2
GO:0050856	regulation of T cell receptor signaling pathway	2	29	0.028134	CD226;TRAT1
GO:0051932	synaptic transmission, GABAergic	2	29	0.028134	GABRA5;GABRG3
GO:0010721	negative regulation of cell development	6	255	0.0284898	AP1AR;APP;EFNA5;GPR37L1;INPP5F;NRG3
GO:0002764	immune response-regulating signaling pathway	6	257	0.0294441	ALPK1;C5AR1;CD226;HHLA2;LY96;TRAT1
GO:0008344	adult locomotory behavior	3	74	0.0294795	APP;INPP5F;PREX2
GO:0009967	positive regulation of signal transduction	17	1147	0.0298437	ALPK1;APP;C5AR1;CCBE1;CD226;GPR37L1;KLK6;LGR6;LRRK1;LY96;NGFR;NTF3;NTRK2;PHB;PPP2R1A;PTPN1;TRAT1
GO:2000403	positive regulation of lymphocyte migration	2	30	0.0299678	APP;JAM2
GO:0055074	calcium ion homeostasis	7	329	0.0300771	APP;C5AR1;ERO1A;JPH1;SLC8A2;TGM2;TRPA1
GO:0007411	axon guidance	5	192	0.0304075	APP;EFNA5;NFASC;NGFR;NTN5
GO:0048015	phosphatidylinositol-mediated signaling	4	131	0.0311495	INPP5F;NTRK2;NYAP2;PREX2
GO:0033144	negative regulation of intracellular steroid hormone receptor signaling pathway	2	31	0.0318479	CYP7B1;PHB
GO:0050982	detection of mechanical stimulus	2	31	0.0318479	ASIC2;TRPA1
GO:0097485	neuron projection guidance	5	195	0.0321986	APP;EFNA5;NFASC;NGFR;NTN5
GO:0030182	neuron differentiation	15	987	0.0334174	APP;BIN1;EFNA5;EYA1;GABRA5;GPR37L1;INPP5F;KLHL1;NFASC;NGFR;NTF3;NTN5;NTRK2;NYAP2;PREX2
GO:0048017	inositol lipid-mediated signaling	4	134	0.0334481	INPP5F;NTRK2;NYAP2;PREX2
GO:0009966	regulation of signal transduction	28	2183	0.0334732	ALPK1;ALPK2;APP;BAIAP2L1;C5AR1;CCBE1;CD226;CYP7B1;ENSSSCG00000004252;EYA1;GPC5;GPR37L1;INPP5F;KLK6;LGR6;LRRK1;LY96;NCAPG2;NGFR;NTF3;NTRK2;PHB;PHLPP1;PPP2R1A;PREX2;PTPN1;SGK3;TRAT1
GO:0009582	detection of abiotic stimulus	3	78	0.0337144	ASIC2;NGFR;TRPA1
GO:0009395	phospholipid catabolic process	2	32	0.0337733	IDH1;INPP5F
GO:0048168	regulation of neuronal synaptic plasticity	2	32	0.0337733	APP;SLC8A2
GO:0007268	synaptic transmission	9	491	0.0344046	APP;GABRA5;GABRG3;MCTP1;NRG3;NTF3;NTRK2;PRKAR2B;SLC8A2
GO:0009581	detection of external stimulus	3	79	0.0348199	ASIC2;NGFR;TRPA1
GO:1902476	chloride transmembrane transport	3	79	0.0348199	GABRA5;GABRG3;SLC26A9
GO:0031175	neuron projection development	11	653	0.0348239	APP;EFNA5;INPP5F;KLHL1;NFASC;NGFR;NTF3;NTN5;NTRK2;NYAP2;PREX2
GO:0051960	regulation of nervous system development	11	653	0.0348239	APP;ASIC2;BIN1;EFNA5;EYA1;GPR37L1;INPP5F;JAM2;NRG3;NTF3;NTRK2
GO:0006814	sodium ion transport	4	136	0.0350343	ASIC2;NKAIN2;SLC28A3;SLC8A2
GO:0032956	regulation of actin cytoskeleton organization	6	268	0.0350693	AP1AR;BAIAP2L1;BIN1;EFNA5;NTF3;PHLDB2
GO:0060284	regulation of cell development	12	737	0.0351607	AP1AR;APP;BIN1;EFNA5;EYA1;GPR37L1;INPP5F;NRG3;NTF3;NTRK2;PHLDB2;PPP2R1A
GO:0099536	synaptic signaling	9	494	0.0355559	APP;GABRA5;GABRG3;MCTP1;NRG3;NTF3;NTRK2;PRKAR2B;SLC8A2
GO:0099537	trans-synaptic signaling	9	494	0.0355559	APP;GABRA5;GABRG3;MCTP1;NRG3;NTF3;NTRK2;PRKAR2B;SLC8A2
GO:0002249	lymphocyte anergy	1	4	0.0357083	PHLPP1
GO:0002667	regulation of T cell anergy	1	4	0.0357083	PHLPP1
GO:0002760	positive regulation of antimicrobial humoral response	1	4	0.0357083	KLK7
GO:0002784	regulation of antimicrobial peptide production	1	4	0.0357083	KLK7
GO:0002786	regulation of antibacterial peptide production	1	4	0.0357083	KLK7
GO:0002870	T cell anergy	1	4	0.0357083	PHLPP1
GO:0002911	regulation of lymphocyte anergy	1	4	0.0357083	PHLPP1
GO:0003025	regulation of systemic arterial blood pressure by baroreceptor feedback	1	4	0.0357083	ASIC2
GO:0006432	phenylalanyl-tRNA aminoacylation	1	4	0.0357083	ENSSSCG00000038717
GO:0006574	valine catabolic process	1	4	0.0357083	HIBADH
GO:0015855	pyrimidine nucleobase transport	1	4	0.0357083	SLC28A3
GO:0015864	pyrimidine nucleoside transport	1	4	0.0357083	SLC28A3
GO:0016199	axon midline choice point recognition	1	4	0.0357083	APP
GO:0016576	histone dephosphorylation	1	4	0.0357083	EYA1
GO:0031048	chromatin silencing by small RNA	1	4	0.0357083	FAM172A
GO:0032053	ciliary basal body organization	1	4	0.0357083	RTTN
GO:0032354	response to follicle-stimulating hormone	1	4	0.0357083	EFNA5
GO:0032447	protein urmylation	1	4	0.0357083	ENSSSCG00000040236
GO:0034975	protein folding in endoplasmic reticulum	1	4	0.0357083	ERO1A
GO:0035617	stress granule disassembly	1	4	0.0357083	ZFAND1
GO:0045759	negative regulation of action potential	1	4	0.0357083	BIN1
GO:0048669	collateral sprouting in absence of injury	1	4	0.0357083	APP
GO:0050915	sensory perception of sour taste	1	4	0.0357083	ASIC2
GO:0051256	mitotic spindle midzone assembly	1	4	0.0357083	RACGAP1
GO:0055118	negative regulation of cardiac muscle contraction	1	4	0.0357083	BIN1
GO:0060431	primary lung bud formation	1	4	0.0357083	RDH10
GO:0071205	protein localization to juxtaparanode region of axon	1	4	0.0357083	NFASC
GO:0090166	Golgi disassembly	1	4	0.0357083	STX5
GO:0090168	Golgi reassembly	1	4	0.0357083	VCPIP1
GO:1902202	regulation of hepatocyte growth factor receptor signaling pathway	1	4	0.0357083	PTPN1
GO:1903588	negative regulation of blood vessel endothelial cell proliferation involved in sprouting angiogenesis	1	4	0.0357083	NGFR
GO:1903724	positive regulation of centriole elongation	1	4	0.0357083	VPS4B
GO:1904259	regulation of basement membrane assembly involved in embryonic body morphogenesis	1	4	0.0357083	PHLDB2
GO:1904261	positive regulation of basement membrane assembly involved in embryonic body morphogenesis	1	4	0.0357083	PHLDB2
GO:1904823	purine nucleobase transmembrane transport	1	4	0.0357083	SLC28A3
GO:2000646	positive regulation of receptor catabolic process	1	4	0.0357083	PTPN1
GO:2000675	negative regulation of type B pancreatic cell apoptotic process	1	4	0.0357083	CAST
GO:2001197	basement membrane assembly involved in embryonic body morphogenesis	1	4	0.0357083	PHLDB2
GO:0040012	regulation of locomotion	12	739	0.0357847	AP1AR;APP;C5AR1;CCBE1;ENSSSCG00000004207;INPP5F;JAM2;LGR6;NRG3;NTF3;PHLDB2;PTPRK
GO:0040011	locomotion	19	1355	0.0362934	AP1AR;APP;C5AR1;CCBE1;CYP7B1;EFNA5;ENSSSCG00000004207;INPP5F;JAM2;LAMC3;LGR6;NFASC;NGFR;NRG3;NTF3;NTN5;NTRK2;PHLDB2;PTPRK
GO:0060548	negative regulation of cell death	11	658	0.0364926	ASIC2;CAST;EYA1;GABRA5;GPR37L1;KDSR;NTF3;NTRK2;PTPN1;SGK3;VPS4B
GO:0042981	regulation of apoptotic process	15	1000	0.0368617	ALPK2;ASIC2;BIN1;CAST;EYA1;GABRA5;KDSR;NGFR;NTF3;NTRK2;PHLPP1;PPP2R1A;PTPN1;SGK3;TGM2
GO:0072503	cellular divalent inorganic cation homeostasis	7	344	0.0369357	APP;C5AR1;ERO1A;JPH1;SLC8A2;TGM2;TRPA1
GO:0032879	regulation of localization	26	2012	0.0371928	AP1AR;APP;ASIC2;BIN1;C5AR1;CCBE1;EFNA5;ENSSSCG00000004207;ERO1A;INPP5F;JAM2;JPH1;LGR6;MCTP1;NGFR;NKAIN2;NRG3;NTF3;PHLDB2;PTPN1;PTPRK;RACGAP1;TRAT1;TRPA1;VPS4B;ZFAND1
GO:0042551	neuron maturation	2	34	0.0377563	APP;NFASC
GO:0030838	positive regulation of actin filament polymerization	3	82	0.038248	AP1AR;BAIAP2L1;BIN1
GO:0034446	substrate adhesion-dependent cell spreading	3	82	0.038248	AP1AR;EFNA5;LAMC3
GO:0034330	cell junction organization	5	205	0.0386402	EFNA5;FRMPD2;NFASC;PHLDB2;PTPRK
GO:0042987	amyloid precursor protein catabolic process	2	35	0.0398119	APP;BIN1
GO:0090102	cochlea development	2	35	0.0398119	EYA1;GABRA5
GO:0006915	apoptotic process	17	1189	0.0399881	ALPK2;APP;ASIC2;BIN1;CAST;ERO1A;EYA1;GABRA5;KDSR;NGFR;NTF3;NTRK2;PHLPP1;PPP2R1A;PTPN1;SGK3;TGM2
GO:0002684	positive regulation of immune system process	11	669	0.0403611	ALPK1;APP;C5AR1;CD226;HHLA2;JAM2;KLK7;LY96;PHB;PITHD1;TRAT1
GO:0031532	actin cytoskeleton reorganization	3	84	0.0406256	BAIAP2L1;NTF3;PTPN1
GO:0002429	immune response-activating cell surface receptor signaling pathway	4	143	0.0409256	C5AR1;CD226;HHLA2;TRAT1
GO:0043067	regulation of programmed cell death	15	1015	0.0411496	ALPK2;ASIC2;BIN1;CAST;EYA1;GABRA5;KDSR;NGFR;NTF3;NTRK2;PHLPP1;PPP2R1A;PTPN1;SGK3;TGM2
GO:0050778	positive regulation of immune response	8	430	0.0417066	ALPK1;C5AR1;CD226;HHLA2;KLK7;LY96;PHB;TRAT1
GO:0007099	centriole replication	2	36	0.0419091	RTTN;VPS4B
GO:0050435	beta-amyloid metabolic process	2	36	0.0419091	APP;BIN1
GO:0006821	chloride transport	3	86	0.0430765	GABRA5;GABRG3;SLC26A9
GO:0010647	positive regulation of cell communication	18	1291	0.0431061	ALPK1;APP;C5AR1;CCBE1;CD226;GPR37L1;KLK6;LGR6;LRRK1;LY96;NGFR;NTF3;NTRK2;PHB;PPP2R1A;PTPN1;SLC8A2;TRAT1
GO:0051493	regulation of cytoskeleton organization	8	433	0.0431477	AP1AR;BAIAP2L1;BIN1;EFNA5;NTF3;PHLDB2;RACGAP1;VPS4B
GO:0000266	mitochondrial fission	2	37	0.0440469	GDAP1;MTFR1
GO:0000022	mitotic spindle elongation	1	5	0.0444358	RACGAP1
GO:0000912	assembly of actomyosin apparatus involved in cytokinesis	1	5	0.0444358	RACGAP1
GO:0000915	actomyosin contractile ring assembly	1	5	0.0444358	RACGAP1
GO:0002143	tRNA wobble position uridine thiolation	1	5	0.0444358	ENSSSCG00000040236
GO:0002175	protein localization to paranode region of axon	1	5	0.0444358	NFASC
GO:0002775	antimicrobial peptide production	1	5	0.0444358	KLK7
GO:0002778	antibacterial peptide production	1	5	0.0444358	KLK7
GO:0002857	positive regulation of natural killer cell mediated immune response to tumor cell	1	5	0.0444358	CD226
GO:0002860	positive regulation of natural killer cell mediated cytotoxicity directed against tumor cell target	1	5	0.0444358	CD226
GO:0006102	isocitrate metabolic process	1	5	0.0444358	IDH1
GO:0006863	purine nucleobase transport	1	5	0.0444358	SLC28A3
GO:0009235	cobalamin metabolic process	1	5	0.0444358	MMADHC
GO:0015851	nucleobase transport	1	5	0.0444358	SLC28A3
GO:0022417	protein maturation by protein folding	1	5	0.0444358	ERO1A
GO:0032466	negative regulation of cytokinesis	1	5	0.0444358	TEX14
GO:0032471	negative regulation of endoplasmic reticulum calcium ion concentration	1	5	0.0444358	TGM2
GO:0032510	endosome to lysosome transport via multivesicular body sorting pathway	1	5	0.0444358	VPS4B
GO:0042222	interleukin-1 biosynthetic process	1	5	0.0444358	APP
GO:0042473	outer ear morphogenesis	1	5	0.0444358	EYA1
GO:0042488	positive regulation of odontogenesis of dentin-containing tooth	1	5	0.0444358	NGFR
GO:0044837	actomyosin contractile ring organization	1	5	0.0444358	RACGAP1
GO:0045360	regulation of interleukin-1 biosynthetic process	1	5	0.0444358	APP
GO:0045362	positive regulation of interleukin-1 biosynthetic process	1	5	0.0444358	APP
GO:0045988	negative regulation of striated muscle contraction	1	5	0.0444358	BIN1
GO:0048752	semicircular canal morphogenesis	1	5	0.0444358	EYA1
GO:0050720	interleukin-1 beta biosynthetic process	1	5	0.0444358	APP
GO:0050722	regulation of interleukin-1 beta biosynthetic process	1	5	0.0444358	APP
GO:0050725	positive regulation of interleukin-1 beta biosynthetic process	1	5	0.0444358	APP
GO:0051725	protein de-ADP-ribosylation	1	5	0.0444358	MACROD1
GO:0051754	meiotic sister chromatid cohesion, centromeric	1	5	0.0444358	PPP2R1A
GO:0060605	tube lumen cavitation	1	5	0.0444358	TGM2
GO:0060662	salivary gland cavitation	1	5	0.0444358	TGM2
GO:0060696	regulation of phospholipid catabolic process	1	5	0.0444358	IDH1
GO:0061577	generation of L-type calcium current	1	5	0.0444358	BIN1
GO:0090240	positive regulation of histone H4 acetylation	1	5	0.0444358	AUTS2
GO:1901490	regulation of lymphangiogenesis	1	5	0.0444358	CCBE1
GO:1902514	regulation of generation of L-type calcium current	1	5	0.0444358	BIN1
GO:1903722	regulation of centriole elongation	1	5	0.0444358	VPS4B
GO:1990535	neuron projection maintenance	1	5	0.0444358	APP
GO:2000674	regulation of type B pancreatic cell apoptotic process	1	5	0.0444358	CAST
GO:0072507	divalent inorganic cation homeostasis	7	360	0.0453151	APP;C5AR1;ERO1A;JPH1;SLC8A2;TGM2;TRPA1
GO:0051402	neuron apoptotic process	4	148	0.045458	APP;GABRA5;NGFR;NTF3
GO:0050803	regulation of synapse structure or activity	5	215	0.0458185	APP;ASIC2;EFNA5;NTRK2;SLC8A2
GO:0051961	negative regulation of nervous system development	5	215	0.0458185	APP;GPR37L1;INPP5F;JAM2;NRG3
GO:0072348	sulfur compound transport	2	38	0.0462245	RACGAP1;SLC26A9
GO:0098534	centriole assembly	2	38	0.0462245	RTTN;VPS4B
GO:0032845	negative regulation of homeostatic process	4	149	0.0463969	ERO1A;JPH1;NCAPG2;TRPA1
GO:0032970	regulation of actin filament-based process	6	289	0.0476368	AP1AR;BAIAP2L1;BIN1;EFNA5;NTF3;PHLDB2
GO:0045664	regulation of neuron differentiation	8	442	0.0476684	APP;BIN1;EFNA5;EYA1;GPR37L1;INPP5F;NTF3;NTRK2
GO:0007610	behavior	10	605	0.0480208	APP;C5AR1;GABRA5;GNAO1;INPP5F;NTF3;NTRK2;PREX2;PRKAR2B;SLC8A2
GO:0002687	positive regulation of leukocyte migration	3	90	0.0481953	APP;C5AR1;JAM2
GO:0012501	programmed cell death	17	1219	0.0486412	ALPK2;APP;ASIC2;BIN1;CAST;ERO1A;EYA1;GABRA5;KDSR;NGFR;NTF3;NTRK2;PHLPP1;PPP2R1A;PTPN1;SGK3;TGM2
GO:0002768	immune response-regulating cell surface receptor signaling pathway	4	152	0.0492782	C5AR1;CD226;HHLA2;TRAT1
GO:0033138	positive regulation of peptidyl-serine phosphorylation	3	91	0.0495198	APP;NTF3;NTRK2
GO:0050852	T cell receptor signaling pathway	3	91	0.0495198	CD226;HHLA2;TRAT1
GO:0072676	lymphocyte migration	3	91	0.0495198	APP;CYP7B1;JAM2
