# Supplementary material for: Accelerated deciphering of the genetic architecture of agricultural economic traits in pigs using a low-coverage whole-genome sequencing strategy
Source: Gigascience. 2021 Jul 20;10(7):giab048. doi: 10.1093/gigascience/giab048 (PMC8290195; doi:10.1093/gigascience/giab048)
Supplement: giab048_Supplemental_Figures_and_Tables [file giab048_supplemental_figures_and_tables.zip › Supplementary Table S12.xlsx]

## Sheet: Sheet1
Supplementary Table S12 KEGG enrichment of genes located in the selected regions
KEGG_B_class	Pathway	Observed	All	Pvalue	Pathway ID	Genes
Signal transduction	PI3K-Akt signaling pathway	9	289	0.000712614	ko04151	PHLPP1;LAMC3;SGK3;NTRK2;NGFR;PPP2R1A;KDSR;NTF3;EFNA5
Folding, sorting and degradation	Protein processing in endoplasmic reticulum	6	141	0.00124541	ko04141	PPP1R15A;MAN1A1;ERO1A;KDSR;GANAB;SEC61B
Signaling molecules and interaction	Cell adhesion molecules (CAMs)	5	118	0.00331069	ko04514	ENSSSCG00000001229;NCAM2;NFASC;JAM2;CD226
Infectious diseases	Toxoplasmosis	4	93	0.00819988	ko05145	LAMC3;LY96;KDSR;GNAO1
Nervous system	Neurotrophin signaling pathway	4	103	0.0116571	ko04722	NTRK2;NGFR;KDSR;NTF3
Nervous system	GABAergic synapse	3	69	0.0213233	ko04727	GABRA5;GNAO1;GABRG3
Cell growth and death	Apoptosis - multiple species	2	28	0.0239465	ko04215	NGFR;KDSR
Substance dependence	Morphine addiction	3	80	0.0313036	ko05032	GABRA5;GNAO1;GABRG3
Substance dependence	Nicotine addiction	2	33	0.0325479	ko05033	GABRA5;GABRG3
Glycan biosynthesis and metabolism	N-Glycan biosynthesis	2	44	0.0549304	ko00510	MAN1A1;GANAB
Nervous system	Long-term depression	2	57	0.0863976	ko04730	PPP2R1A;GNAO1
Signal transduction	Ras signaling pathway	4	196	0.087938	ko04014	NTRK2;NGFR;NTF3;EFNA5
Nervous system	Retrograde endocannabinoid signaling	3	125	0.0926925	ko04723	GABRA5;GNAO1;GABRG3
Glycan biosynthesis and metabolism	Glycosphingolipid biosynthesis - globo and isoglobo series	1	12	0.0988886	ko00603	ENSSSCG00000040556
Lipid metabolism	Primary bile acid biosynthesis	1	15	0.122071	ko00120	CYP7B1
Cellular community - eukaryotes	Tight junction	3	145	0.129115	ko04530	MYH15;JAM2;PPP2R1A
Translation	mRNA surveillance pathway	2	73	0.130608	ko03015	NXF1;PPP2R1A
Global and overview maps	2-Oxocarboxylic acid metabolism	1	17	0.1372	ko01210	IDH1
Signaling molecules and interaction	Neuroactive ligand-receptor interaction	4	231	0.13745	ko04080	GABRA5;VIPR2;C5AR1;GABRG3
Digestive system	Protein digestion and absorption	2	76	0.139403	ko04974	COL15A1;SLC8A2
Cancers	Small cell lung cancer	2	76	0.139403	ko05222	LAMC3;KDSR
Cancers	Transcriptional misregulation in cancers	3	152	0.142925	ko05202	NGFR;ERG;EYA1
Endocrine system	Renin-angiotensin system	1	19	0.152074	ko04614	LNPEP
Signal transduction	NF-kappa B signaling pathway	2	81	0.15434	ko04064	LY96;KDSR
Glycan biosynthesis and metabolism	Glycosphingolipid biosynthesis - lacto and neolacto series	1	20	0.159416	ko00601	ENSSSCG00000040556
Folding, sorting and degradation	Protein export	1	20	0.159416	ko03060	SEC61B
Cancers	Prostate cancer	2	86	0.169576	ko05215	ERG;KDSR
Glycan biosynthesis and metabolism	Glycosylphosphatidylinositol(GPI)-anchor biosynthesis	1	22	0.173913	ko00563	PIGN
Signal transduction	MAPK signaling pathway	4	254	0.175033	ko04010	NTRK2;NGFR;NTF3;EFNA5
Nervous system	Serotonergic synapse	2	94	0.194453	ko04726	APP;GNAO1
Immune diseases	Graft-versus-host disease	1	26	0.202175	ko05332	ENSSSCG00000001229
Nervous system	Cholinergic synapse	2	97	0.203906	ko04725	KDSR;GNAO1
Infectious diseases	Chagas disease (American trypanosomiasis)	2	97	0.203906	ko05142	PPP2R1A;GNAO1
Signal transduction	Rap1 signaling pathway	3	181	0.204729	ko04015	NGFR;GNAO1;EFNA5
Carbohydrate metabolism	Citrate cycle (TCA cycle)	1	28	0.215949	ko00020	IDH1
Carbohydrate metabolism	Propanoate metabolism	1	29	0.222747	ko00640	ECHDC1
Neurodegenerative diseases	Prion diseases	1	29	0.222747	ko05020	NCAM2
Immune diseases	Allograft rejection	1	29	0.222747	ko05330	ENSSSCG00000001229
Signal transduction	Sphingolipid signaling pathway	2	109	0.242173	ko04071	PPP2R1A;KDSR
Substance dependence	Alcoholism	2	109	0.242173	ko05034	NTRK2;GNAO1
Nervous system	Dopaminergic synapse	2	111	0.248597	ko04728	PPP2R1A;GNAO1
Endocrine and metabolic diseases	Type I diabetes mellitus	1	34	0.255884	ko04940	ENSSSCG00000001229
Digestive system	Mineral absorption	1	34	0.255884	ko04978	SLC26A9
Infectious diseases	Staphylococcus aureus infection	1	34	0.255884	ko05150	C5AR1
Immune diseases	Autoimmune thyroid disease	1	35	0.262342	ko05320	ENSSSCG00000001229
Endocrine system	Estrogen signaling pathway	2	118	0.271123	ko04915	KDSR;GNAO1
Transport and catabolism	Phagosome	2	123	0.287219	ko04145	ENSSSCG00000001229;SEC61B
Endocrine system	Insulin signaling pathway	2	123	0.287219	ko04910	PTPN1;PRKAR2B
Circulatory system	Adrenergic signaling in cardiomyocytes	2	124	0.290436	ko04261	PPP2R1A;KDSR
Lipid metabolism	Steroid hormone biosynthesis	1	40	0.293821	ko00140	CYP7B1
Lipid metabolism	Ether lipid metabolism	1	40	0.293821	ko00565	LPCAT2
Cell growth and death	Necroptosis	2	127	0.300077	ko04217	VPS4B;KDSR
Transport and catabolism	Endocytosis	3	223	0.302465	ko04144	ENSSSCG00000001229;VPS4B;BIN1
Neurodegenerative diseases	Amyotrophic lateral sclerosis (ALS)	1	42	0.30604	ko05014	KDSR
Metabolism of cofactors and vitamins	Retinol metabolism	1	43	0.312072	ko00830	RDH10
Signal transduction	Hedgehog signaling pathway	1	43	0.312072	ko04340	KDSR
Metabolism of other amino acids	Glutathione metabolism	1	45	0.323981	ko00480	IDH1
Immune system	Antigen processing and presentation	1	45	0.323981	ko04612	ENSSSCG00000001229
Cardiovascular diseases	Viral myocarditis	1	46	0.329859	ko05416	ENSSSCG00000001229
Amino acid metabolism	Valine, leucine and isoleucine degradation	1	48	0.341466	ko00280	HIBADH
Infectious diseases	Herpes simplex infection	2	149	0.369915	ko05168	ENSSSCG00000001229;NXF1
Sensory system	Taste transduction	1	56	0.385953	ko04742	GABRA5
Drug resistance	Platinum drug resistance	1	59	0.401863	ko01524	KDSR
Cell growth and death	p53 signaling pathway	1	59	0.401863	ko04115	KDSR
Infectious diseases	Epstein-Barr virus infection	2	161	0.406961	ko05169	ENSSSCG00000001229;KDSR
Infectious diseases	Pertussis	1	64	0.427487	ko05133	LY96
Carbohydrate metabolism	Inositol phosphate metabolism	1	65	0.432481	ko00562	INPP5F
Immune system	Complement and coagulation cascades	1	66	0.437432	ko04610	C5AR1
Cellular community - eukaryotes	Focal adhesion	2	172	0.440028	ko04510	LAMC3;KDSR
Global and overview maps	Biosynthesis of amino acids	1	68	0.447208	ko01230	IDH1
Cellular community - eukaryotes	Adherens junction	1	68	0.447208	ko04520	PTPN1
Folding, sorting and degradation	RNA degradation	1	70	0.456817	ko03018	DIS3L
Signaling molecules and interaction	ECM-receptor interaction	1	70	0.456817	ko04512	LAMC3
Drug resistance	EGFR tyrosine kinase inhibitor resistance	1	71	0.461559	ko01521	KDSR
Translation	Ribosome biogenesis in eukaryotes	1	71	0.461559	ko03008	NXF1
Infectious diseases	Human papillomavirus infection	3	291	0.462934	ko05165	ENSSSCG00000001229;LAMC3;PPP2R1A
Immune system	Fc gamma R-mediated phagocytosis	1	73	0.470923	ko04666	BIN1
Signal transduction	ErbB signaling pathway	1	75	0.480128	ko04012	NRG3
Infectious diseases	Human cytomegalovirus infection	2	186	0.480676	ko05163	ENSSSCG00000001229;GNAO1
Signal transduction	TGF-beta signaling pathway	1	76	0.484671	ko04350	PPP2R1A
Cancers	Colorectal cancer	1	78	0.49364	ko05210	KDSR
Transport and catabolism	Peroxisome	1	80	0.502456	ko04146	IDH1
Environmental adaptation	Circadian entrainment	1	80	0.502456	ko04713	GNAO1
Infectious diseases	Amoebiasis	1	80	0.502456	ko05146	LAMC3
Drug resistance	Endocrine resistance	1	82	0.511122	ko01522	KDSR
Immune system	Toll-like receptor signaling pathway	1	83	0.515399	ko04620	LY96
Lipid metabolism	Glycerophospholipid metabolism	1	86	0.528011	ko00564	LPCAT2
Sensory system	Inflammatory mediator regulation of TRP channels	1	86	0.528011	ko04750	TRPA1
Signal transduction	HIF-1 signaling pathway	1	88	0.53624	ko04066	KDSR
Cancers	Choline metabolism in cancer	1	89	0.540301	ko05231	SLC22A2
Signal transduction	Phosphatidylinositol signaling system	1	90	0.544327	ko04070	INPP5F
Endocrine and metabolic diseases	AGE-RAGE signaling pathway in diabetic complications	1	90	0.544327	ko04933	KDSR
Immune system	Natural killer cell mediated cytotoxicity	1	91	0.548319	ko04650	ENSSSCG00000001229
Endocrine system	Melanogenesis	1	92	0.552277	ko04916	GNAO1
Nervous system	Glutamatergic synapse	1	97	0.57156	ko04724	GNAO1
Endocrine system	Parathyroid hormone synthesis, secretion and action	1	97	0.57156	ko04928	KDSR
Immune system	Leukocyte transendothelial migration	1	101	0.586397	ko04670	JAM2
Endocrine and metabolic diseases	Insulin resistance	1	101	0.586397	ko04931	PTPN1
Cell growth and death	Oocyte meiosis	1	102	0.590027	ko04114	PPP2R1A
Infectious diseases	Hepatitis C	1	108	0.611159	ko05160	PPP2R1A
Global and overview maps	Carbon metabolism	1	109	0.614576	ko01200	IDH1
Signal transduction	AMPK signaling pathway	1	110	0.617963	ko04152	PPP2R1A
Transport and catabolism	Autophagy - animal	1	113	0.62795	ko04140	KDSR
Endocrine system	Relaxin signaling pathway	1	113	0.62795	ko04926	GNAO1
Energy metabolism	Oxidative phosphorylation	1	115	0.634465	ko00190	LHPP
Cell growth and death	Apoptosis	1	116	0.637681	ko04210	KDSR
Signal transduction	Apelin signaling pathway	1	118	0.644029	ko04371	SLC8A2
Signal transduction	FoxO signaling pathway	1	119	0.647161	ko04068	SGK3
Cardiovascular diseases	Fluid shear stress and atherosclerosis	1	120	0.650267	ko05418	KDSR
Global and overview maps	Metabolic pathways	9	1122	0.652111	ko01100	LPCAT2;MAN1A1;PIGN;INPP5F;HIBADH;IDH1;GANAB;RDH10;ENSSSCG00000040556
Immune system	NOD-like receptor signaling pathway	1	122	0.656399	ko04621	KDSR
Infectious diseases	Hepatitis B	1	124	0.662425	ko05161	KDSR
Cancers	MicroRNAs in cancer	1	124	0.662425	ko05206	KDSR
Cancers	Gastric cancer	1	132	0.685509	ko05226	KDSR
Translation	RNA transport	1	134	0.691033	ko03013	NXF1
Cell growth and death	Cellular senescence	1	134	0.691033	ko04218	ENSSSCG00000001229
Signal transduction	Jak-STAT signaling pathway	1	134	0.691033	ko04630	KDSR
Infectious diseases	Influenza A	1	135	0.69376	ko05164	NXF1
Endocrine system	Oxytocin signaling pathway	1	138	0.701798	ko04921	GNAO1
Signal transduction	Hippo signaling pathway	1	141	0.70963	ko04390	PPP2R1A
Neurodegenerative diseases	Alzheimer disease	1	142	0.712195	ko05010	APP
Infectious diseases	Tuberculosis	1	142	0.712195	ko05152	KDSR
Signal transduction	cGMP - PKG signaling pathway	1	145	0.719759	ko04022	SLC8A2
Infectious diseases	Kaposi sarcoma-associated herpesvirus infection	1	146	0.722236	ko05167	ENSSSCG00000001229
Cancers	Viral carcinogenesis	1	149	0.729541	ko05203	ENSSSCG00000001229
Signal transduction	Calcium signaling pathway	1	157	0.74811	ko04020	SLC8A2
Neurodegenerative diseases	Huntington disease	1	162	0.759074	ko05016	TGM2
Development	Axon guidance	1	168	0.771615	ko04360	EFNA5
Signal transduction	cAMP signaling pathway	1	174	0.783514	ko04024	VIPR2
Signaling molecules and interaction	Cytokine-cytokine receptor interaction	1	216	0.851372	ko04060	NGFR
Infectious diseases	HTLV-I infection	1	223	0.860439	ko05166	ENSSSCG00000001229
Cancers	Pathways in cancer	2	438	0.900621	ko05200	LAMC3;KDSR
Sensory system	Olfactory transduction	1	414	0.975672	ko04740	SLC8A2
