# Supplementary material for: Accelerated deciphering of the genetic architecture of agricultural economic traits in pigs using a low-coverage whole-genome sequencing strategy
Source: Gigascience. 2021 Jul 20;10(7):giab048. doi: 10.1093/gigascience/giab048 (PMC8290195; doi:10.1093/gigascience/giab048)
Supplement: giab048_Supplemental_Figures_and_Tables [file giab048_supplemental_figures_and_tables.zip › Supplementary Table S13.xlsx]

## Sheet: Sheet3
Supplementary Table S13 Index sequence for the all LCS samples
Libraries	10ban	10ban	13ban	13ban	14ban	14ban	15ban	15ban	16ban	16ban	17ban	17ban	18ban	18ban	19ban	19ban	20ban	20ban	21ban	21ban	23ban	23ban	5ban	5ban	6ban	6ban	7ban	7ban	8ban	8ban	9ban	9ban	3ban	3ban	4ban	4ban	11ban	11ban	12ban	12ban	chu2	chu2	chu5	chu5	1ban	1ban	2ban	2ban	3ban
Index/ID	DUROC1	DUROC2	DUROC3	DUROC4	DUROC5	DUROC6	DUROC7	DUROC8	DUROC9	DUROC10	DUROC11	DUROC12	DUROC13	DUROC14	DUROC15	DUROC16	DUROC17	DUROC18	DUROC19	DUROC20	DUROC21	DUROC22	DUROC23	DUROC24	DUROC25	DUROC26	DUROC27	DUROC28	DUROC29	DUROC30	DUROC31	DUROC32	DUROC33	DUROC34	DUROC35	DUROC36	DUROC37	DUROC38	DUROC39	DUROC40	DUROC41	DUROC42	DUROC43	DUROC44	DUROC45	DUROC46	DUROC47	DUROC48	DUROC49
TTACCGACGT	WD1218	WD1218	WD2661	WD2661	WD2979	WD2979	WD3101	WD3101	WD3227	WD3227	WD3090	WD3090	WD3443	WD3443	WD1422	WD1422	WD1573	WD1573	WD1712	WD1712	WD2147	WD2147	WD643	WD643	WD755	WD755	WD799	WD799	WD989	WD989	WD1106	WD1106	WD377	WD377	WD495	WD495	WD2263	WD2263	WD2504	WD2504	WD2772	WD2772	WD1301	WD1301			WD265	WD265	WD377
AGTGACCTCA	WD1219	WD1219	WD2662	WD2662	WD2980	WD2980	WD3102	WD3102	WD3229	WD3229	WD3091	WD3091	WD3444	WD3444	WD1423	WD1423	WD1576	WD1576	WD1713	WD1713	WD2149	WD2149	WD644	WD644	WD756	WD756	WD868	WD868	WD990	WD990	WD1108	WD1108	WD378	WD378	WD496	WD496	WD2269	WD2269	WD2508	WD2508	WD2773	WD2773	WD1303	WD1303	WD140	WD140	WD267	WD267	WD378
TCGGATTCCC	WD1220	WD1220	WD2663	WD2663	WD2981	WD2981	WD3103	WD3103	WD3230	WD3230	WD3092	WD3092	WD3445	WD3445	WD1425	WD1425	WD1578	WD1578	WD1714	WD1714	WD2150	WD2150	WD645	WD645	WD757	WD757	WD869	WD869	WD991	WD991	WD1109	WD1109	WD379	WD379	WD497	WD497	WD2274	WD2274	WD2514	WD2514	WD2774	WD2774	WD1304	WD1304	WD143	WD143	WD269	WD269	WD379
CAAGGTACGG	WD1221	WD1221	WD2664	WD2664	WD2982	WD2982	WD3105	WD3105	WD3231	WD3231	WD3093	WD3093	WD3446	WD3446	WD1430	WD1430	WD1579	WD1579	WD1716	WD1716	WD2151	WD2151	WD647	WD647	WD758	WD758	WD870	WD870	WD992	WD992	WD1110	WD1110	WD380	WD380	WD498	WD498	WD2277	WD2277	WD2515	WD2515	WD2775	WD2775	WD1305	WD1305	WD144	WD144	WD271	WD271	WD380
TCCTCATGAC	WD1222	WD1222	WD2665	WD2665	WD2983	WD2983	WD3107	WD3107	WD3232	WD3232	WD3094	WD3094	WD3447	WD3447	WD1431	WD1431	WD1581	WD1581	WD1717	WD1717	WD2152	WD2152	WD648	WD648	WD759	WD759	WD872	WD872	WD993	WD993	WD1111	WD1111	WD381	WD381	WD499	WD499	WD2279	WD2279	WD2516	WD2516	WD2776	WD2776	WD1306	WD1306	WD145	WD145	WD273	WD273	WD381
GTCAGTCATT	WD1223	WD1223	WD2666	WD2666	WD2984	WD2984	WD3108	WD3108	WD3233	WD3233	WD3095	WD3095	WD3448	WD3448	WD1432	WD1432	WD1583	WD1583	WD1719	WD1719	WD2154	WD2154	WD649	WD649	WD760	WD760	WD873	WD873	WD994	WD994	WD1112	WD1112	WD384	WD384	WD500	WD500	WD2285	WD2285	WD2517	WD2517	WD2777	WD2777	WD1308	WD1308	WD147	WD147	WD274	WD274	WD384
CGAATACGAT	WD1224	WD1224	WD2667	WD2667	WD2985	WD2985	WD3109	WD3109	WD3234	WD3234	WD3096	WD3096	WD3450	WD3450	WD1434	WD1434	WD1584	WD1584	WD1721	WD1721	WD2156	WD2156	WD650	WD650	WD762	WD762	WD874	WD874	WD995	WD995	WD1113	WD1113	WD386	WD386	WD501	WD501	WD2288	WD2288	WD2518	WD2518	WD2778	WD2778	WD1309	WD1309	WD150	WD150	WD275	WD275	WD386
TCTAGGAGCA	WD1225	WD1225	WD2668	WD2668	WD2986	WD2986	WD3111	WD3111	WD3235	WD3235	WD3097	WD3097	WD3451	WD3451	WD1435	WD1435	WD1585	WD1585	WD1723	WD1723	WD2157	WD2157	WD651	WD651	WD763	WD763	WD875	WD875	WD996	WD996	WD1115	WD1115	WD387	WD387	WD503	WD503	WD2289	WD2289	WD2519	WD2519	WD2779	WD2779	WD1310	WD1310	WD151	WD151	WD276	WD276	WD387
CGCAACTATG	WD1227	WD1227	WD2669	WD2669	WD2987	WD2987	WD3112	WD3112	WD3236	WD3236	WD3100	WD3100	WD3452	WD3452	WD1437	WD1437	WD1587	WD1587	WD1724	WD1724	WD2158	WD2158	WD652	WD652	WD764	WD764	WD876	WD876	WD997	WD997	WD1116	WD1116	WD388	WD388	WD504	WD504	WD2292	WD2292	WD2520	WD2520	WD2780	WD2780	WD1311	WD1311	WD152	WD152	WD277	WD277	WD388
CGTATCTCAG	WD1228	WD1228	WD2670	WD2670	WD2988	WD2988	WD3113	WD3113	WD3237	WD3237	WD3340	WD3340	WD3453	WD3453	WD1439	WD1439	WD1590	WD1590	WD1725	WD1725	WD2159	WD2159	WD654	WD654	WD766	WD766	WD877	WD877	WD1000	WD1000	WD1118	WD1118	WD390	WD390	WD505	WD505	WD2296	WD2296	WD2523	WD2523	WD2781	WD2781	WD1312	WD1312	WD153	WD153	WD278	WD278	WD390
GTACACCTTA	WD1229	WD1229	WD2671	WD2671	WD2989	WD2989	WD3114	WD3114	WD3238	WD3238	WD3341	WD3341	WD3454	WD3454	WD1441	WD1441	WD1592	WD1592	WD1726	WD1726	WD2160	WD2160	WD655	WD655	WD767	WD767	WD878	WD878	WD1001	WD1001	WD1119	WD1119	WD395	WD395	WD506	WD506	WD2297	WD2297	WD2524	WD2524	WD2782	WD2782	WD1313	WD1313	WD154	WD154	WD279	WD279	WD395
CGGCATTAAC	WD1230	WD1230	WD2885	WD2885	WD2990	WD2990	WD3115	WD3115	WD3239	WD3239	WD3342	WD3342	WD3455	WD3455	WD1442	WD1442	WD1594	WD1594	WD1727	WD1727	WD2161	WD2161	WD658	WD658	WD768	WD768	WD879	WD879	WD1002	WD1002	WD1120	WD1120	WD396	WD396	WD508	WD508	WD2299	WD2299	WD2525	WD2525	WD2783	WD2783	WD1314	WD1314	WD155	WD155	WD281	WD281	WD396
TCGTCTGAAA	WD1231	WD1231	WD2886	WD2886	WD2991	WD2991	WD3116	WD3116	WD3241	WD3241	WD3343	WD3343	WD3456	WD3456	WD1443	WD1443	WD1595	WD1595	WD1728	WD1728	WD2165	WD2165	WD659	WD659	WD769	WD769	WD885	WD885	WD1003	WD1003	WD1121	WD1121	WD397	WD397	WD509	WD509	WD2300	WD2300	WD2526	WD2526	WD2784	WD2784	WD1316	WD1316	WD156	WD156	WD282	WD282	WD397
AGCCTATCCG	WD1232	WD1232	WD2887	WD2887	WD2992	WD2992	WD3117	WD3117	WD3242	WD3242	WD3344	WD3344	WD3457	WD3457	WD1444	WD1444	WD1596	WD1596	WD1730	WD1730	WD2166	WD2166	WD660	WD660	WD770	WD770	WD889	WD889	WD1004	WD1004	WD1122	WD1122	WD398	WD398	WD510	WD510	WD2301	WD2301	WD2529	WD2529	WD2785	WD2785	WD1317	WD1317	WD158	WD158	WD283	WD283	WD398
CTGTACCAGC	WD1233	WD1233	WD2890	WD2890	WD2995	WD2995	WD3119	WD3119	WD3243	WD3243	WD3345	WD3345	WD3458	WD3458	WD1446	WD1446	WD1597	WD1597	WD1731	WD1731	WD2167	WD2167	WD661	WD661	WD772	WD772	WD891	WD891	WD1006	WD1006	WD1123	WD1123	WD400	WD400	WD511	WD511	WD2304	WD2304	WD2531	WD2531	WD2786	WD2786	WD1318	WD1318	WD159	WD159	WD284	WD284	WD400
AGACCTTGAC	WD1234	WD1234	WD2891	WD2891	WD2996	WD2996	WD3121	WD3121	WD3244	WD3244	WD3346	WD3346	WD3459	WD3459	WD1448	WD1448	WD1598	WD1598	WD1732	WD1732	WD2169	WD2169	WD662	WD662	WD773	WD773	WD892	WD892	WD1007	WD1007	WD1124	WD1124	WD401	WD401	WD513	WD513	WD2305	WD2305	WD2532	WD2532	WD2788	WD2788	WD1320	WD1320	WD160	WD160	WD285	WD285	WD401
AGGATAGCGT	WD1235	WD1235	WD2892	WD2892	WD2997	WD2997	WD3122	WD3122	WD3245	WD3245	WD3347	WD3347	WD3460	WD3460	WD1450	WD1450	WD1599	WD1599	WD1733	WD1733	WD2170	WD2170	WD663	WD663	WD774	WD774	WD893	WD893	WD1008	WD1008	WD1125	WD1125	WD403	WD403	WD514	WD514	WD2309	WD2309	WD2533	WD2533	WD2789	WD2789	WD1325	WD1325	WD161	WD161	WD286	WD286	WD403
CCTTCCATCA	WD1236	WD1236	WD2893	WD2893	WD2998	WD2998	WD3123	WD3123	WD3246	WD3246	WD3348	WD3348	WD3461	WD3461	WD1451	WD1451	WD1600	WD1600	WD1734	WD1734	WD2171	WD2171	WD664	WD664	WD775	WD775	WD895	WD895	WD1010	WD1010	WD1126	WD1126	WD404	WD404	WD518	WD518	WD2312	WD2312	WD2534	WD2534	WD2790	WD2790	WD1326	WD1326	WD163	WD163	WD287	WD287	WD404
GTCCTTGAGC	WD1237	WD1237	WD2894	WD2894	WD2999	WD2999	WD3124	WD3124	WD3247	WD3247	WD3349	WD3349	WD3462	WD3462	WD1452	WD1452	WD1601	WD1601	WD1735	WD1735	WD2172	WD2172	WD665	WD665	WD777	WD777	WD896	WD896	WD1011	WD1011	WD1127	WD1127	WD405	WD405	WD519	WD519	WD2313	WD2313	WD2536	WD2536	WD2791	WD2791	WD1327	WD1327	WD164	WD164	WD288	WD288	WD405
TGCGTAACTC	WD1239	WD1239	WD2895	WD2895	WD3000	WD3000	WD3125	WD3125	WD3248	WD3248	WD3350	WD3350	WD3463	WD3463	WD1453	WD1453	WD1604	WD1604	WD1741	WD1741	WD2173	WD2173	WD666	WD666	WD778	WD778	WD897	WD897	WD1012	WD1012	WD1128	WD1128	WD406	WD406	WD520	WD520	WD2314	WD2314	WD2537	WD2537	WD2792	WD2792	WD1329	WD1329	WD169	WD169	WD289	WD289	WD406
CACAGACTCT	WD1240	WD1240	WD2896	WD2896	WD3002	WD3002	WD3126	WD3126	WD3249	WD3249	WD3351	WD3351	WD3464	WD3464	WD1454	WD1454	WD1608	WD1608	WD1742	WD1742	WD2174	WD2174	WD667	WD667	WD779	WD779	WD898	WD898	WD1013	WD1013	WD1130	WD1130	WD407	WD407	WD522	WD522	WD2315	WD2315	WD2538	WD2538	WD2793	WD2793	WD1330	WD1330	WD170	WD170	WD290	WD290	WD407
TTACGTGCTA	WD1241	WD1241	WD2897	WD2897	WD3003	WD3003	WD3127	WD3127	WD3251	WD3251	WD3352	WD3352	WD3466	WD3466	WD1456	WD1456	WD1609	WD1609	WD1866	WD1866	WD2175	WD2175	WD668	WD668	WD780	WD780	WD900	WD900	WD1014	WD1014	WD1131	WD1131	WD408	WD408	WD523	WD523	WD2316	WD2316	WD2539	WD2539	WD2794	WD2794	WD1333	WD1333	WD173	WD173	WD291	WD291	WD408
CCAAGGTTAT	WD1242	WD1242	WD2898	WD2898	WD3004	WD3004	WD3128	WD3128	WD3252	WD3252	WD3353	WD3353	WD3467	WD3467	WD1458	WD1458	WD1611	WD1611	WD1867	WD1867	WD2176	WD2176	WD669	WD669	WD781	WD781	WD901	WD901	WD1015	WD1015	WD1132	WD1132	WD409	WD409	WD524	WD524	WD2317	WD2317	WD2540	WD2540	WD2795	WD2795	WD1334	WD1334	WD174	WD174	WD292	WD292	WD409
CACGCAATGT	WD1243	WD1243	WD2900	WD2900	WD3005	WD3005	WD3129	WD3129	WD3253	WD3253	WD3356	WD3356	WD3468	WD3468	WD1459	WD1459	WD1612	WD1612	WD1869	WD1869	WD2178	WD2178	WD670	WD670	WD782	WD782	WD903	WD903	WD1016	WD1016	WD1133	WD1133	WD410	WD410	WD526	WD526	WD2318	WD2318	WD2542	WD2542	WD2796	WD2796	WD1335	WD1335	WD175	WD175	WD293	WD293	WD410
TTCCAGGTTC	WD1244	WD1244	WD2901	WD2901	WD3006	WD3006	WD3130	WD3130	WD3254	WD3254	WD3357	WD3357	WD3469	WD3469	WD1461	WD1461	WD1613	WD1613	WD1870	WD1870	WD2180	WD2180	WD671	WD671	WD783	WD783	WD904	WD904	WD1017	WD1017	WD1134	WD1134	WD411	WD411	WD527	WD527	WD2319	WD2319	WD2543	WD2543	WD2797	WD2797	WD1337	WD1337	WD176	WD176	WD294	WD294	WD411
TCATCTCCAG	WD1245	WD1245	WD2902	WD2902	WD3008	WD3008	WD3131	WD3131	WD3255	WD3255	WD3358	WD3358	WD3470	WD3470	WD1462	WD1462	WD1614	WD1614	WD1871	WD1871	WD2183	WD2183	WD672	WD672	WD784	WD784	WD905	WD905	WD1019	WD1019	WD1135	WD1135	WD412	WD412	WD528	WD528	WD2320	WD2320	WD2544	WD2544	WD2798	WD2798	WD1340	WD1340	WD179	WD179	WD295	WD295	WD412
GAGAGTACCA	WD1247	WD1247	WD2903	WD2903	WD3009	WD3009	WD3132	WD3132	WD3256	WD3256	WD3359	WD3359	WD3471	WD3471	WD1463	WD1463	WD1616	WD1616	WD1872	WD1872	WD2184	WD2184	WD673	WD673	WD785	WD785	WD906	WD906	WD1020	WD1020	WD1136	WD1136	WD413	WD413	WD529	WD529	WD2321	WD2321	WD2545	WD2545	WD2799	WD2799	WD1341	WD1341	WD180	WD180	WD297	WD297	WD413
GTCGTTACCT	WD1248	WD1248	WD2904	WD2904	WD3011	WD3011	WD3133	WD3133	WD3257	WD3257	WD3360	WD3360	WD3472	WD3472	WD1464	WD1464	WD1617	WD1617	WD1873	WD1873	WD2186	WD2186	WD674	WD674	WD786	WD786	WD907	WD907	WD1021	WD1021	WD1137	WD1137	WD414	WD414	WD530	WD530	WD2322	WD2322	WD2546	WD2546	WD2802	WD2802	WD1342	WD1342	WD182	WD182	WD298	WD298	WD414
GGAGGAATGA	WD1249	WD1249	WD2905	WD2905	WD3012	WD3012	WD3134	WD3134	WD3258	WD3258	WD3361	WD3361	WD3473	WD3473	WD1465	WD1465	WD1618	WD1618	WD1874	WD1874	WD2190	WD2190	WD675	WD675	WD787	WD787	WD908	WD908	WD1022	WD1022	WD1138	WD1138	WD415	WD415	WD531	WD531	WD2323	WD2323	WD2547	WD2547	WD2803	WD2803	WD1343	WD1343	WD183	WD183	WD299	WD299	WD415
AGGAACACCC	WD1250	WD1250	WD2906	WD2906	WD3014	WD3014	WD3135	WD3135	WD3259	WD3259	WD3362	WD3362	WD3474	WD3474	WD1468	WD1468	WD1619	WD1619	WD1875	WD1875	WD2191	WD2191	WD676	WD676	WD788	WD788	WD909	WD909	WD1023	WD1023	WD1139	WD1139	WD416	WD416	WD532	WD532	WD2324	WD2324	WD2548	WD2548	WD2804	WD2804	WD1345	WD1345	WD184	WD184	WD300	WD300	WD416
CAGTGCTTTA	WD1251	WD1251	WD2907	WD2907	WD3015	WD3015	WD3148	WD3148	WD3260	WD3260	WD3363	WD3363	WD3475	WD3475	WD1469	WD1469	WD1620	WD1620	WD1876	WD1876	WD2192	WD2192	WD677	WD677	WD789	WD789	WD910	WD910	WD1024	WD1024	WD1140	WD1140	WD417	WD417	WD536	WD536	WD2325	WD2325	WD2549	WD2549	WD2805	WD2805	WD1346	WD1346	WD185	WD185	WD301	WD301	WD417
CTTGCTAGTG	WD1253	WD1253	WD2908	WD2908	WD3016	WD3016	WD3150	WD3150	WD3261	WD3261	WD3364	WD3364	WD3476	WD3476	WD1470	WD1470	WD1621	WD1621	WD1877	WD1877	WD2194	WD2194	WD678	WD678	WD790	WD790	WD911	WD911	WD1025	WD1025	WD1141	WD1141	WD418	WD418	WD540	WD540	WD2326	WD2326	WD2550	WD2550	WD2806	WD2806	WD1353	WD1353	WD187	WD187	WD303	WD303	WD418
TGGAAGCATT	WD1254	WD1254	WD2909	WD2909	WD3017	WD3017	WD3151	WD3151	WD3262	WD3262	WD3366	WD3366	WD3477	WD3477	WD1471	WD1471	WD1622	WD1622	WD1878	WD1878	WD2198	WD2198	WD679	WD679	WD791	WD791	WD912	WD912	WD1026	WD1026	WD1142	WD1142	WD419	WD419	WD541	WD541	WD2327	WD2327	WD2552	WD2552	WD2807	WD2807	WD1354	WD1354	WD188	WD188	WD304	WD304	WD419
AGCTAAGCCG	WD1255	WD1255	WD2910	WD2910	WD3018	WD3018	WD3153	WD3153	WD3263	WD3263	WD3368	WD3368	WD3478	WD3478	WD1472	WD1472	WD1624	WD1624	WD1879	WD1879	WD2202	WD2202	WD680	WD680	WD792	WD792	WD913	WD913	WD1027	WD1027	WD1143	WD1143	WD420	WD420	WD542	WD542	WD2333	WD2333	WD2553	WD2553	WD2808	WD2808	WD1371	WD1371	WD189	WD189	WD305	WD305	WD420
GAACGGTTAC	WD1256	WD1256	WD2911	WD2911	WD3019	WD3019	WD3154	WD3154	WD3264	WD3264	WD3369	WD3369	WD3479	WD3479	WD1474	WD1474	WD1625	WD1625	WD1880	WD1880	WD2205	WD2205	WD681	WD681	WD793	WD793	WD914	WD914	WD1028	WD1028	WD1144	WD1144	WD422	WD422	WD544	WD544	WD2334	WD2334	WD2554	WD2554	WD2809	WD2809	WD1372	WD1372	WD190	WD190	WD306	WD306	WD422
GGAATGTCGT	WD1257	WD1257	WD2912	WD2912	WD3020	WD3020	WD3155	WD3155	WD3265	WD3265	WD3371	WD3371	WD3480	WD3480	WD1475	WD1475	WD1628	WD1628	WD1881	WD1881	WD2206	WD2206	WD682	WD682	WD794	WD794	WD916	WD916	WD1029	WD1029	WD1145	WD1145	WD423	WD423	WD545	WD545	WD2336	WD2336	WD2555	WD2555	WD2810	WD2810	WD1373	WD1373	WD191	WD191	WD307	WD307	WD423
TACGGTCTAA	WD1259	WD1259	WD2913	WD2913	WD3021	WD3021	WD3156	WD3156	WD3266	WD3266	WD3372	WD3372	WD3481	WD3481	WD1476	WD1476	WD1629	WD1629	WD1883	WD1883	WD2207	WD2207	WD683	WD683	WD795	WD795	WD917	WD917	WD1030	WD1030	WD1146	WD1146	WD424	WD424	WD547	WD547	WD2338	WD2338	WD2556	WD2556	WD2814	WD2814	WD1375	WD1375	WD192	WD192	WD309	WD309	WD424
CCAGTATCTG	WD1264	WD1264	WD2914	WD2914	WD3023	WD3023	WD3157	WD3157	WD3267	WD3267	WD3373	WD3373	WD3483	WD3483	WD1480	WD1480	WD1631	WD1631	WD1884	WD1884	WD2208	WD2208	WD685	WD685	WD796	WD796	WD918	WD918	WD1031	WD1031	WD1147	WD1147	WD425	WD425	WD548	WD548	WD2339	WD2339	WD2557	WD2557	WD2816	WD2816	WD1378	WD1378	WD193	WD193	WD310	WD310	WD425
TCTACGCACC	WD1265	WD1265	WD2915	WD2915	WD3024	WD3024	WD3158	WD3158	WD3268	WD3268	WD3374	WD3374	WD3485	WD3485	WD1481	WD1481	WD1632	WD1632	WD1887	WD1887	WD2209	WD2209	WD686	WD686	WD797	WD797	WD919	WD919	WD1032	WD1032	WD1148	WD1148	WD426	WD426	WD550	WD550	WD2340	WD2340	WD2559	WD2559	WD2818	WD2818	WD1379	WD1379	WD194	WD194	WD311	WD311	WD426
GTAACCGAAC	WD1266	WD1266	WD2916	WD2916	WD3025	WD3025	WD3159	WD3159	WD3269	WD3269	WD3375	WD3375	WD3486	WD3486	WD1482	WD1482	WD1633	WD1633	WD1888	WD1888	WD2213	WD2213	WD688	WD688	WD798	WD798	WD920	WD920	WD1033	WD1033	WD1149	WD1149	WD427	WD427	WD551	WD551	WD2342	WD2342	WD2564	WD2564	WD2819	WD2819	WD1380	WD1380	WD195	WD195	WD312	WD312	WD427
GACGTCATCT	WD1268	WD1268	WD2917	WD2917	WD3026	WD3026	WD3160	WD3160	WD3270	WD3270	WD3376	WD3376	WD3487	WD3487	WD1483	WD1483	WD1634	WD1634	WD1891	WD1891	WD2214	WD2214	WD689	WD689	WD800	WD800	WD921	WD921	WD1034	WD1034	WD1150	WD1150	WD428	WD428	WD552	WD552	WD2343	WD2343	WD2565	WD2565	WD2820	WD2820	WD1381	WD1381	WD196	WD196	WD313	WD313	WD428
CTTACAGCAT	WD1269	WD1269	WD2918	WD2918	WD3027	WD3027	WD3161	WD3161	WD3271	WD3271	WD3377	WD3377	WD3488	WD3488	WD1484	WD1484	WD1635	WD1635	WD1893	WD1893	WD2215	WD2215	WD690	WD690	WD801	WD801	WD924	WD924	WD1035	WD1035	WD1151	WD1151	WD429	WD429	WD553	WD553	WD2344	WD2344	WD2566	WD2566	WD2821	WD2821	WD1382	WD1382	WD197	WD197	WD314	WD314	WD429
TCCATTGCAA	WD1271	WD1271	WD2920	WD2920	WD3028	WD3028	WD3163	WD3163	WD3272	WD3272	WD3378	WD3378	WD3489	WD3489	WD1485	WD1485	WD1636	WD1636	WD1894	WD1894	WD2216	WD2216	WD691	WD691	WD802	WD802	WD925	WD925	WD1036	WD1036	WD1152	WD1152	WD431	WD431	WD567	WD567	WD2346	WD2346	WD2572	WD2572	WD2823	WD2823	WD1385	WD1385	WD198	WD198	WD315	WD315	WD431
AGCGAGATAG	WD1272	WD1272	WD2921	WD2921	WD3029	WD3029	WD3164	WD3164	WD3273	WD3273	WD3379	WD3379	WD3490	WD3490	WD1487	WD1487	WD1637	WD1637	WD1897	WD1897	WD2217	WD2217	WD692	WD692	WD803	WD803	WD926	WD926	WD1037	WD1037	WD1153	WD1153	WD433	WD433	WD568	WD568	WD2347	WD2347	WD2574	WD2574	WD2825	WD2825	WD1386	WD1386	WD200	WD200	WD316	WD316	WD433
CAATAGCCGC	WD1273	WD1273	WD2922	WD2922	WD3030	WD3030	WD3166	WD3166	WD3274	WD3274	WD3380	WD3380	WD3492	WD3492	WD1488	WD1488	WD1639	WD1639	WD1898	WD1898	WD2221	WD2221	WD693	WD693	WD804	WD804	WD927	WD927	WD1038	WD1038	WD1154	WD1154	WD434	WD434	WD569	WD569	WD2353	WD2353	WD2577	WD2577	WD2826	WD2826	WD1388	WD1388	WD201	WD201	WD317	WD317	WD434
AAGACACCTC	WD1274	WD1274	WD2923	WD2923	WD3031	WD3031	WD3167	WD3167	WD3275	WD3275	WD3381	WD3381	WD3494	WD3494	WD1489	WD1489	WD1640	WD1640	WD1901	WD1901	WD2226	WD2226	WD694	WD694	WD805	WD805	WD928	WD928	WD1039	WD1039	WD1155	WD1155	WD435	WD435	WD570	WD570	WD2359	WD2359	WD2593	WD2593	WD2828	WD2828	WD1389	WD1389	WD203	WD203	WD318	WD318	WD435
CCAGTTGAGA	WD1276	WD1276	WD2924	WD2924	WD3032	WD3032	WD3168	WD3168	WD3276	WD3276	WD3382	WD3382	WD3495	WD3495	WD1490	WD1490	WD1641	WD1641	WD1902	WD1902	WD2228	WD2228	WD695	WD695	WD806	WD806	WD929	WD929	WD1040	WD1040	WD1156	WD1156	WD436	WD436	WD572	WD572	WD2362	WD2362	WD2599	WD2599	WD2829	WD2829	WD1390	WD1390	WD204	WD204	WD319	WD319	WD436
TGGTGAAGCT	WD1277	WD1277	WD2925	WD2925	WD3033	WD3033	WD3169	WD3169	WD3277	WD3277	WD3383	WD3383	WD3496	WD3496	WD1491	WD1491	WD1643	WD1643	WD1908	WD1908	WD2232	WD2232	WD697	WD697	WD807	WD807	WD930	WD930	WD1041	WD1041	WD1157	WD1157	WD437	WD437	WD573	WD573	WD2363	WD2363	WD2602	WD2602	WD2830	WD2830	WD1391	WD1391	WD205	WD205	WD320	WD320	WD437
AAGACCGTAG	WD1278	WD1278	WD2926	WD2926	WD3034	WD3034	WD3170	WD3170	WD3278	WD3278	WD3384	WD3384	WD3498	WD3498	WD1493	WD1493	WD1644	WD1644	WD1909	WD1909	WD2235	WD2235	WD698	WD698	WD809	WD809	WD931	WD931	WD1042	WD1042	WD1158	WD1158	WD438	WD438	WD574	WD574	WD2364	WD2364	WD2603	WD2603	WD2831	WD2831	WD1392	WD1392	WD206	WD206	WD322	WD322	WD438
TTGCGAGAAC	WD1279	WD1279	WD2927	WD2927	WD3036	WD3036	WD3171	WD3171	WD3279	WD3279	WD3385	WD3385	WD3499	WD3499	WD1494	WD1494	WD1645	WD1645	WD1911	WD1911	WD2239	WD2239	WD699	WD699	WD810	WD810	WD932	WD932	WD1043	WD1043	WD1160	WD1160	WD439	WD439	WD575	WD575	WD2366	WD2366	WD2604	WD2604	WD2832	WD2832	WD1393	WD1393	WD208	WD208	WD324	WD324	WD439
GCAATTCCAG	WD1280	WD1280	WD2928	WD2928	WD3037	WD3037	WD3172	WD3172	WD3280	WD3280	WD3387	WD3387	WD3501	WD3501	WD1495	WD1495	WD1647	WD1647	WD1912	WD1912	WD2242	WD2242	WD700	WD700	WD812	WD812	WD933	WD933	WD1046	WD1046	WD1161	WD1161	WD440	WD440	WD576	WD576	WD2368	WD2368	WD2606	WD2606	WD2833	WD2833	WD1394	WD1394	WD209	WD209	WD325	WD325	WD440
GAATCCGTAA	WD1281	WD1281	WD2929	WD2929	WD3039	WD3039	WD3173	WD3173	WD3282	WD3282	WD3388	WD3388	WD3502	WD3502	WD1496	WD1496	WD1648	WD1648	WD1913	WD1913	WD2244	WD2244	WD702	WD702	WD814	WD814	WD934	WD934	WD1050	WD1050	WD1162	WD1162	WD441	WD441	WD577	WD577	WD2370	WD2370	WD2609	WD2609	WD2834	WD2834	WD1395	WD1395	WD210	WD210	WD327	WD327	WD441
CCGCTTAACG	WD1282	WD1282	WD2930	WD2930	WD3040	WD3040	WD3174	WD3174	WD3283	WD3283	WD3389	WD3389	WD3503	WD3503	WD1497	WD1497	WD1653	WD1653	WD1914	WD1914	WD2247	WD2247	WD703	WD703	WD815	WD815	WD935	WD935	WD1051	WD1051	WD1163	WD1163	WD442	WD442	WD578	WD578	WD2375	WD2375	WD2611	WD2611	WD2835	WD2835	WD1397	WD1397	WD211	WD211	WD328	WD328	WD442
TACCTGCAGA	WD1284	WD1284	WD2931	WD2931	WD3041	WD3041	WD3175	WD3175	WD3284	WD3284	WD3390	WD3390	WD3504	WD3504	WD1498	WD1498	WD1654	WD1654	WD1915	WD1915	WD2249	WD2249	WD704	WD704	WD816	WD816	WD938	WD938	WD1052	WD1052	WD1165	WD1165	WD443	WD443	WD579	WD579	WD2378	WD2378	WD2612	WD2612	WD2836	WD2836	WD1398	WD1398	WD212	WD212	WD329	WD329	WD443
GTCGATTGGC	WD1285	WD1285	WD2932	WD2932	WD3042	WD3042	WD3176	WD3176	WD3286	WD3286	WD3391	WD3391	WD3505	WD3505	WD1502	WD1502	WD1655	WD1655	WD1916	WD1916	WD2250	WD2250	WD705	WD705	WD817	WD817	WD939	WD939	WD1054	WD1054	WD1166	WD1166	WD444	WD444	WD581	WD581	WD2379	WD2379	WD2613	WD2613	WD2837	WD2837	WD1399	WD1399	WD213	WD213	WD331	WD331	WD444
TATGGCACCG	WD1286	WD1286	WD2933	WD2933	WD3043	WD3043	WD3177	WD3177	WD3287	WD3287	WD3392	WD3392	WD3506	WD3506	WD1504	WD1504	WD1656	WD1656	WD1917	WD1917	WD2251	WD2251	WD706	WD706	WD818	WD818	WD942	WD942	WD1055	WD1055	WD1167	WD1167	WD445	WD445	WD582	WD582	WD2381	WD2381	WD2614	WD2614	WD2838	WD2838	WD1400	WD1400	WD214	WD214	WD332	WD332	WD445
CTCGAACAGT	WD1287	WD1287	WD2934	WD2934	WD3047	WD3047	WD3178	WD3178	WD3288	WD3288	WD3393	WD3393	WD3507	WD3507	WD1506	WD1506	WD1657	WD1657	WD1918	WD1918	WD2253	WD2253	WD708	WD708	WD771	WD771	WD943	WD943	WD1056	WD1056	WD1168	WD1168	WD446	WD446	WD583	WD583	WD2382	WD2382	WD2616	WD2616	WD2839	WD2839	WD1401	WD1401	WD215	WD215	WD333	WD333	WD446
CAACTCCATG	WD1288	WD1288	WD2935	WD2935	WD3048	WD3048	WD3179	WD3179	WD3289	WD3289	WD3394	WD3394	WD3509	WD3509	WD1507	WD1507	WD1659	WD1659	WD1920	WD1920	WD2255	WD2255	WD710	WD710	WD820	WD820	WD944	WD944	WD1057	WD1057	WD1169	WD1169	WD447	WD447	WD584	WD584	WD2383	WD2383	WD2617	WD2617	WD2840	WD2840	WD1402	WD1402	WD216	WD216	WD334	WD334	WD447
GTCATCGTTT	WD1289	WD1289	WD2936	WD2936	WD3049	WD3049	WD3180	WD3180	WD3290	WD3290	WD3395	WD3395	WD3510	WD3510	WD1508	WD1508	WD1660	WD1660	WD1922	WD1922	WD2256	WD2256	WD711	WD711	WD821	WD821	WD945	WD945	WD1060	WD1060	WD1170	WD1170	WD448	WD448	WD585	WD585	WD2384	WD2384	WD2618	WD2618	WD2841	WD2841	WD1403	WD1403	WD217	WD217	WD335	WD335	WD448
GGACATCAGA	WD1291	WD1291	WD2937	WD2937	WD3050	WD3050	WD3181	WD3181	WD3291	WD3291	WD3396	WD3396	WD3512	WD3512	WD1510	WD1510	WD1661	WD1661	WD1924	WD1924	WD2261	WD2261	WD712	WD712	WD822	WD822	WD947	WD947	WD1061	WD1061	WD1171	WD1171	WD449	WD449	WD586	WD586	WD2385	WD2385	WD2619	WD2619	WD2843	WD2843	WD1404	WD1404	WD218	WD218	WD336	WD336	WD449
CAGGTTCACA	WD1293	WD1293	WD2938	WD2938	WD3051	WD3051	WD3182	WD3182	WD3292	WD3292	WD3397	WD3397	WD3514	WD3514	WD1511	WD1511	WD1662	WD1662	WD1926	WD1926	WD2262	WD2262	WD713	WD713	WD823	WD823	WD948	WD948	WD1062	WD1062	WD1172	WD1172	WD451	WD451	WD588	WD588	WD2386	WD2386	WD2620	WD2620	WD2844	WD2844	WD1405	WD1405	WD219	WD219	WD337	WD337	WD451
GAACGAAGGT	WD1294	WD1294	WD2939	WD2939	WD3052	WD3052	WD3183	WD3183	WD3293	WD3293	WD3398	WD3398	WD3517	WD3517	WD1514	WD1514	WD1663	WD1663	WD1927	WD1927	WD2264	WD2264	WD714	WD714	WD824	WD824	WD949	WD949	WD1064	WD1064	WD1173	WD1173	WD452	WD452	WD589	WD589	WD2387	WD2387	WD2621	WD2621	WD2845	WD2845	WD1406	WD1406	WD220	WD220	WD338	WD338	WD452
CTCAGAAGTC	WD1295	WD1295	WD2941	WD2941	WD3053	WD3053	WD3184	WD3184	WD3294	WD3294	WD3399	WD3399	WD3518	WD3518	WD1516	WD1516	WD1665	WD1665	WD1928	WD1928	WD2265	WD2265	WD716	WD716	WD827	WD827	WD951	WD951	WD1065	WD1065	WD1179	WD1179			WD590	WD590	WD2389	WD2389	WD2622	WD2622	WD2846	WD2846	WD1407	WD1407	WD222	WD222	WD339	WD339
CATGAGCAAG	WD1296	WD1296	WD2942	WD2942	WD3054	WD3054	WD3185	WD3185	WD3296	WD3296	WD3400	WD3400	WD3519	WD3519	WD1517	WD1517	WD1667	WD1667	WD1929	WD1929	WD2266	WD2266	WD717	WD717	WD828	WD828	WD952	WD952	WD1066	WD1066	WD1180	WD1180	WD455	WD455	WD591	WD591	WD2391	WD2391	WD2623	WD2623	WD2847	WD2847	WD1408	WD1408	WD223	WD223	WD340	WD340	WD455
GACGAACTAA	WD1297	WD1297	WD2943	WD2943	WD3055	WD3055	WD3186	WD3186	WD3297	WD3297	WD3402	WD3402	WD3520	WD3520	WD1519	WD1519	WD1668	WD1668	WD1933	WD1933	WD2267	WD2267	WD718	WD718	WD829	WD829	WD954	WD954	WD1067	WD1067	WD1181	WD1181	WD456	WD456	WD592	WD592	WD2397	WD2397	WD2624	WD2624	WD2848	WD2848	WD1409	WD1409	WD224	WD224	WD341	WD341	WD456
AGACGCTACT	WD1298	WD1298	WD2944	WD2944	WD3056	WD3056	WD3187	WD3187	WD3298	WD3298	WD3404	WD3404	WD3521	WD3521	WD1520	WD1520	WD1669	WD1669	WD1934	WD1934	WD2270	WD2270	WD719	WD719	WD830	WD830	WD955	WD955	WD1068	WD1068	WD1182	WD1182	WD457	WD457	WD593	WD593	WD2398	WD2398	WD2626	WD2626	WD2849	WD2849	WD1410	WD1410	WD225	WD225	WD342	WD342	WD457
ATAACGCCTG	WD1299	WD1299	WD2945	WD2945	WD3057	WD3057	WD3188	WD3188	WD3299	WD3299	WD3405	WD3405	WD3522	WD3522	WD1521	WD1521	WD1670	WD1670	WD1935	WD1935	WD2272	WD2272	WD720	WD720	WD831	WD831	WD956	WD956	WD1069	WD1069	WD1183	WD1183	WD459	WD459	WD595	WD595	WD2399	WD2399	WD2627	WD2627	WD2850	WD2850	WD1412	WD1412	WD226	WD226	WD343	WD343	WD459
GAATCACCAC	WD1300	WD1300	WD2946	WD2946	WD3058	WD3058	WD3189	WD3189	WD3300	WD3300	WD3407	WD3407	WD3523	WD3523	WD1522	WD1522	WD1673	WD1673	WD1938	WD1938	WD2273	WD2273	WD721	WD721	WD832	WD832	WD957	WD957	WD1070	WD1070	WD1184	WD1184	WD460	WD460	WD596	WD596	WD2402	WD2402	WD2628	WD2628	WD2851	WD2851	WD1413	WD1413	WD227	WD227	WD344	WD344	WD460
GGCAAGTTTC	WD1302	WD1302	WD2947	WD2947	WD3059	WD3059	WD3190	WD3190	WD3301	WD3301	WD3410	WD3410	WD3526	WD3526	WD1524	WD1524	WD1675	WD1675	WD1940	WD1940	WD2275	WD2275	WD722	WD722	WD833	WD833	WD958	WD958	WD1072	WD1072	WD1185	WD1185	WD461	WD461	WD597	WD597	WD2403	WD2403	WD2629	WD2629	WD2852	WD2852	WD1414	WD1414	WD228	WD228	WD345	WD345	WD461
GATCTTGCAG	WD1307	WD1307	WD2948	WD2948	WD3060	WD3060	WD3191	WD3191	WD3302	WD3302	WD3411	WD3411	WD3527	WD3527	WD1525	WD1525	WD1676	WD1676	WD1941	WD1941	WD2278	WD2278	WD724	WD724	WD834	WD834	WD959	WD959	WD1074	WD1074	WD1186	WD1186	WD462	WD462	WD613	WD613	WD2404	WD2404	WD2630	WD2630	WD2853	WD2853	WD1416	WD1416	WD229	WD229	WD346	WD346	WD462
CAATGCGAGA	WD1315	WD1315	WD2949	WD2949	WD3061	WD3061	WD3192	WD3192	WD3303	WD3303	WD3412	WD3412	WD3528	WD3528	WD1526	WD1526	WD1677	WD1677	WD1942	WD1942	WD2280	WD2280	WD725	WD725	WD835	WD835	WD960	WD960	WD1075	WD1075	WD1187	WD1187	WD463	WD463	WD614	WD614	WD2410	WD2410	WD2632	WD2632	WD2854	WD2854	WD1419	WD1419	WD230	WD230	WD347	WD347	WD463
GGTGTACACC	WD1321	WD1321	WD2950	WD2950	WD3062	WD3062	WD3193	WD3193	WD3304	WD3304	WD3413	WD3413	WD3531	WD3531	WD1528	WD1528	WD1678	WD1678	WD1944	WD1944	WD2281	WD2281	WD726	WD726	WD836	WD836	WD962	WD962	WD1076	WD1076	WD1188	WD1188	WD465	WD465	WD615	WD615	WD2413	WD2413	WD2634	WD2634	WD2855	WD2855	WD1421	WD1421	WD236	WD236	WD348	WD348	WD465
TAGGAGCTGT	WD1322	WD1322	WD2951	WD2951	WD3063	WD3063	WD3195	WD3195	WD3305	WD3305	WD3415	WD3415	WD3532	WD3532	WD1529	WD1529	WD1679	WD1679	WD1945	WD1945	WD2282	WD2282	WD728	WD728	WD837	WD837	WD963	WD963	WD1078	WD1078	WD1189	WD1189	WD466	WD466	WD616	WD616	WD2417	WD2417	WD2635	WD2635	WD2856	WD2856	WD2575	WD2575	WD237	WD237	WD349	WD349	WD466
CGAATTGCCG	WD1324	WD1324	WD2952	WD2952	WD3064	WD3064	WD3196	WD3196	WD3306	WD3306	WD3416	WD3416	WD3535	WD3535	WD1530	WD1530	WD1680	WD1680	WD1947	WD1947	WD2283	WD2283	WD729	WD729	WD838	WD838	WD964	WD964	WD1079	WD1079	WD1190	WD1190	WD467	WD467	WD617	WD617	WD2418	WD2418	WD2636	WD2636	WD2857	WD2857	WD2576	WD2576	WD238	WD238	WD350	WD350	WD467
GTCCTAAGGA	WD1332	WD1332	WD2954	WD2954	WD3066	WD3066	WD3197	WD3197	WD3307	WD3307	WD3417	WD3417	WD3536	WD3536	WD1532	WD1532	WD1681	WD1681	WD1948	WD1948	WD2284	WD2284	WD731	WD731	WD839	WD839	WD965	WD965	WD1082	WD1082	WD1192	WD1192	WD469	WD469	WD618	WD618	WD2419	WD2419	WD2637	WD2637	WD2858	WD2858	WD2578	WD2578	WD239	WD239	WD351	WD351	WD469
CTTAGGACTG	WD1336	WD1336	WD2955	WD2955	WD3067	WD3067	WD3198	WD3198	WD3308	WD3308	WD3418	WD3418	WD3538	WD3538	WD1533	WD1533	WD1682	WD1682	WD1950	WD1950	WD2290	WD2290	WD732	WD732	WD840	WD840	WD966	WD966	WD1083	WD1083	WD1193	WD1193	WD470	WD470	WD619	WD619	WD2422	WD2422	WD2638	WD2638	WD2859	WD2859	WD2579	WD2579	WD240	WD240	WD352	WD352	WD470
TCCACGTTAC	WD1344	WD1344	WD2956	WD2956	WD3068	WD3068	WD3199	WD3199	WD3309	WD3309	WD3419	WD3419	WD3539	WD3539	WD1535	WD1535	WD1683	WD1683	WD1953	WD1953	WD2294	WD2294	WD733	WD733	WD841	WD841	WD967	WD967	WD1084	WD1084	WD1194	WD1194	WD471	WD471	WD620	WD620	WD2423	WD2423	WD2639	WD2639	WD2860	WD2860	WD2580	WD2580	WD241	WD241	WD353	WD353	WD471
CAACACAGCA	WD1868	WD1868	WD2957	WD2957	WD3069	WD3069	WD3200	WD3200	WD3310	WD3310	WD3420	WD3420	WD3540	WD3540	WD1536	WD1536	WD1684	WD1684	WD1954	WD1954	WD2295	WD2295	WD734	WD734	WD843	WD843	WD968	WD968	WD1086	WD1086	WD1195	WD1195	WD472	WD472	WD621	WD621	WD2426	WD2426	WD2640	WD2640	WD2861	WD2861	WD2581	WD2581	WD242	WD242	WD355	WD355	WD472
GCCTTAACCT	WD1885	WD1885	WD2959	WD2959	WD3070	WD3070	WD3204	WD3204	WD3311	WD3311	WD3421	WD3421	WD3541	WD3541	WD1537	WD1537	WD1685	WD1685	WD1955	WD1955	WD2298	WD2298	WD736	WD736	WD844	WD844	WD969	WD969	WD1087	WD1087	WD1197	WD1197	WD473	WD473	WD623	WD623	WD2427	WD2427	WD2641	WD2641	WD2862	WD2862	WD2583	WD2583	WD243	WD243	WD357	WD357	WD473
GTAAGGTGGC	WD1886	WD1886	WD2961	WD2961	WD3071	WD3071	WD3205	WD3205	WD3312	WD3312	WD3422	WD3422	WD3542	WD3542	WD1540	WD1540	WD1686	WD1686	WD1956	WD1956	WD2302	WD2302	WD738	WD738	WD845	WD845	WD971	WD971	WD1088	WD1088	WD1199	WD1199	WD474	WD474	WD624	WD624	WD2428	WD2428	WD2642	WD2642	WD2864	WD2864	WD2584	WD2584	WD244	WD244	WD358	WD358	WD474
AGCTACCAAT	WD1889	WD1889	WD2962	WD2962	WD3072	WD3072	WD3206	WD3206	WD3313	WD3313	WD3423	WD3423	WD3543	WD3543	WD1547	WD1547	WD1687	WD1687	WD1957	WD1957	WD2303	WD2303	WD739	WD739	WD847	WD847	WD972	WD972	WD1089	WD1089	WD1201	WD1201	WD477	WD477	WD625	WD625	WD2430	WD2430	WD2643	WD2643	WD2865	WD2865	WD2585	WD2585	WD245	WD245	WD359	WD359	WD477
CTTCACTGGG	WD1890	WD1890	WD2963	WD2963	WD3073	WD3073	WD3208	WD3208	WD3314	WD3314	WD3425	WD3425	WD3544	WD3544	WD1549	WD1549	WD1688	WD1688	WD1959	WD1959	WD2306	WD2306	WD740	WD740	WD848	WD848	WD973	WD973	WD1090	WD1090	WD1202	WD1202	WD478	WD478	WD626	WD626	WD2431	WD2431	WD2644	WD2644	WD2866	WD2866	WD2586	WD2586	WD246	WD246	WD360	WD360	WD478
GGTTGAACGG	WD1892	WD1892	WD2964	WD2964	WD3074	WD3074	WD3209	WD3209	WD3315	WD3315	WD3426	WD3426	WD3545	WD3545	WD1550	WD1550	WD1689	WD1689	WD1961	WD1961	WD2307	WD2307	WD741	WD741	WD850	WD850	WD974	WD974	WD1091	WD1091	WD1203	WD1203	WD479	WD479	WD627	WD627	WD2434	WD2434	WD2646	WD2646	WD2867	WD2867	WD2589	WD2589	WD247	WD247	WD361	WD361	WD479
GATAGCCACT	WD1899	WD1899	WD2965	WD2965	WD3075	WD3075	WD3210	WD3210	WD3316	WD3316	WD3427	WD3427	WD3546	WD3546	WD1551	WD1551	WD1690	WD1690	WD1962	WD1962	WD2310	WD2310	WD742	WD742	WD851	WD851	WD975	WD975	WD1092	WD1092	WD1204	WD1204	WD480	WD480	WD628	WD628	WD2435	WD2435	WD2647	WD2647	WD2868	WD2868	WD2590	WD2590	WD248	WD248	WD362	WD362	WD480
TACTCCAGTC	WD1900	WD1900	WD2966	WD2966	WD3077	WD3077	WD3211	WD3211	WD3317	WD3317	WD3429	WD3429	WD3547	WD3547	WD1552	WD1552	WD1691	WD1691	WD1963	WD1963	WD2311	WD2311	WD743	WD743	WD852	WD852	WD976	WD976	WD1093	WD1093	WD1205	WD1205	WD481	WD481	WD630	WD630	WD2438	WD2438	WD2648	WD2648	WD2869	WD2869	WD2591	WD2591	WD249	WD249	WD363	WD363	WD481
GGAAGAGAAC	WD1903	WD1903	WD2967	WD2967	WD3078	WD3078	WD3213	WD3213	WD3318	WD3318	WD3430	WD3430	WD3550	WD3550	WD1555	WD1555	WD1692	WD1692	WD1965	WD1965	WD2328	WD2328	WD744	WD744	WD854	WD854	WD977	WD977	WD1094	WD1094	WD1206	WD1206	WD482	WD482	WD631	WD631	WD2440	WD2440	WD2649	WD2649	WD2870	WD2870	WD2592	WD2592	WD250	WD250	WD364	WD364	WD482
GCGTTAGAAA	WD1905	WD1905	WD2968	WD2968	WD3079	WD3079	WD3214	WD3214	WD3319	WD3319	WD3432	WD3432	WD3551	WD3551	WD1556	WD1556	WD1695	WD1695	WD1967	WD1967	WD2329	WD2329	WD745	WD745	WD855	WD855	WD978	WD978	WD1095	WD1095	WD1208	WD1208	WD483	WD483	WD632	WD632	WD2441	WD2441	WD2650	WD2650	WD2871	WD2871	WD2594	WD2594	WD251	WD251	WD365	WD365	WD483
ATCTGACCCT	WD1906	WD1906	WD2969	WD2969	WD3080	WD3080	WD3215	WD3215	WD3320	WD3320	WD3433	WD3433	WD3552	WD3552	WD1557	WD1557	WD1697	WD1697	WD1968	WD1968	WD2330	WD2330	WD746	WD746	WD856	WD856	WD979	WD979	WD1096	WD1096	WD1209	WD1209	WD484	WD484	WD633	WD633	WD2443	WD2443	WD2651	WD2651	WD2872	WD2872	WD2595	WD2595	WD252	WD252	WD366	WD366	WD484
AACCAGAGCA	WD2231	WD2231	WD2970	WD2970	WD3081	WD3081	WD3216	WD3216	WD3321	WD3321	WD3434	WD3434	WD3553	WD3553	WD1558	WD1558	WD1703	WD1703	WD1972	WD1972	WD2331	WD2331	WD747	WD747	WD857	WD857	WD981	WD981	WD1097	WD1097	WD1210	WD1210	WD485	WD485	WD634	WD634	WD2446	WD2446	WD2652	WD2652	WD2873	WD2873	WD2597	WD2597	WD253	WD253	WD367	WD367	WD485
GTACCACAAT	WD2234	WD2234	WD2971	WD2971	WD3082	WD3082	WD3217	WD3217	WD3322	WD3322	WD3435	WD3435	WD3554	WD3554	WD1559	WD1559	WD1704	WD1704	WD1973	WD1973	WD2332	WD2332	WD748	WD748	WD858	WD858	WD982	WD982	WD1099	WD1099	WD1211	WD1211	WD486	WD486	WD635	WD635	WD2452	WD2452	WD2653	WD2653	WD2874	WD2874	WD2598	WD2598	WD255	WD255	WD368	WD368	WD486
GGTATAGGAG	WD2236	WD2236	WD2972	WD2972	WD3083	WD3083	WD3218	WD3218	WD3324	WD3324	WD3436	WD3436	WD3555	WD3555	WD1562	WD1562	WD1705	WD1705	WD1975	WD1975	WD2341	WD2341	WD749	WD749	WD860	WD860	WD983	WD983	WD1100	WD1100	WD1212	WD1212	WD487	WD487	WD636	WD636	WD2463	WD2463	WD2654	WD2654	WD2875	WD2875	WD2600	WD2600	WD256	WD256	WD371	WD371	WD487
CGAGAGAACA	WD2237	WD2237	WD2974	WD2974	WD3084	WD3084	WD3221	WD3221	WD3326	WD3326	WD3438	WD3438	WD3556	WD3556	WD1563	WD1563	WD1706	WD1706	WD1977	WD1977	WD2345	WD2345	WD750	WD750	WD861	WD861	WD984	WD984	WD1101	WD1101	WD1213	WD1213	WD488	WD488	WD637	WD637	WD2466	WD2466	WD2655	WD2655	WD2876	WD2876	WD2601	WD2601	WD257	WD257	WD372	WD372	WD488
CAGCATACAG	WD2257	WD2257	WD2975	WD2975	WD3085	WD3085	WD3222	WD3222	WD3327	WD3327	WD3439	WD3439	WD3557	WD3557	WD1565	WD1565	WD1707	WD1707	WD1978	WD1978	WD2349	WD2349	WD751	WD751	WD862	WD862	WD985	WD985	WD1102	WD1102	WD1214	WD1214	WD490	WD490	WD638	WD638	WD2468	WD2468	WD2656	WD2656	WD2877	WD2877	WD2605	WD2605	WD259	WD259	WD373	WD373	WD490
CTCGACTTTT	WD2258	WD2258	WD2976	WD2976	WD3086	WD3086	WD3223	WD3223	WD3337	WD3337	WD3440	WD3440	WD3558	WD3558	WD1566	WD1566	WD1708	WD1708	WD1981	WD1981	WD2350	WD2350	WD752	WD752	WD863	WD863	WD986	WD986	WD1103	WD1103	WD1215	WD1215	WD492	WD492	WD639	WD639	WD2469	WD2469	WD2657	WD2657	WD2878	WD2878	WD2607	WD2607	WD260	WD260	WD374	WD374	WD492
CTTCGGTTGA	WD2259	WD2259	WD2977	WD2977	WD3088	WD3088	WD3224	WD3224	WD3338	WD3338	WD3441	WD3441	WD3559	WD3559	WD1567	WD1567	WD1710	WD1710	WD1982	WD1982	WD2352	WD2352	WD753	WD753	WD864	WD864	WD987	WD987	WD1104	WD1104	WD1216	WD1216	WD493	WD493	WD641	WD641	WD2495	WD2495	WD2659	WD2659	WD2879	WD2879	WD2608	WD2608	WD263	WD263	WD375	WD375	WD493
CCACAACAAA	WD2260	WD2260	WD2978	WD2978	WD3089	WD3089	WD3226	WD3226	WD3339	WD3339	WD3442	WD3442	WD3561	WD3561	WD1569	WD1569	WD1711	WD1711	WD1983	WD1983	WD2355	WD2355	WD754	WD754	WD865	WD865	WD988	WD988	WD1105	WD1105	WD1217	WD1217	WD494	WD494	WD642	WD642	WD2499	WD2499	WD2660	WD2660	WD2880	WD2880	WD2610	WD2610	WD264	WD264	WD376	WD376	WD494
[truncated: 13 more columns]
