# Supplementary material for: Accelerated deciphering of the genetic architecture of agricultural economic traits in pigs using a low-coverage whole-genome sequencing strategy
Source: Gigascience. 2021 Jul 20;10(7):giab048. doi: 10.1093/gigascience/giab048 (PMC8290195; doi:10.1093/gigascience/giab048)
Supplement: giab048_Supplemental_Figures_and_Tables [file giab048_supplemental_figures_and_tables.zip › Supplementary Table S14.xlsx]

## Sheet: primers for genotyping
Supplementary Table S14 Primers used for Fluidigm IFC genotyping
SNP_NAME	ASP1	ASP2	ASP1_SEQ	ASP2_SEQ	LSP_SEQ	STA_SEQ
7:30267582	A	G	TCGGAAATCCCTAGAGACCCATA	CGGAAATCCCTAGAGACCCATG	CCACCAAGGCTAGGAGCGA	CCCCTCTTCCCAGGCAT
7:97570528	A	G	GCTGGACTGTAACACACCCA	GCTGGACTGTAACACACCCG	GGACCCTTTCACGGACTTCCT	CCTCTGTCCTTGCCACCAA
7:97623716	G	A	ATTCTTTAGCTAACCACCTCCCC	GATTCTTTAGCTAACCACCTCCCT	CTTGCTGGTGTTGGAATCCGT	CCCAGGAAACGCTGAAAGA
7:97923949	C	T	TTTTGTCTTTATAGGGTAGGATCCCG	CTTTTGTCTTTATAGGGTAGGATCCCA	CAGCTGCCAAAGGATGCATCT	TCAAAACCTATTCCACTGACCCT
7:97731236	C	T	GCATCTGGGGGTGACAGAG	GCATCTGGGGGTGACAGAA	CTTGATTTCTCCTCCCCTCCCT	GCTCTTCAGTGCCACTCTGT
7:98073927	A	G	GGCCCAGCCACAGGT	GGCCCAGCCACAGGC	CCAGAGGCAAGTTTCCCAGC	AGACCAACTTTCTCCGGCT
7:30328853	T	C	CTCAGTGGCTGCCCCA	TCAGTGGCTGCCCCG	CCCCGGAATCTACTGCAGTGA	GGACTCGAGCCCACCC
7:97747415	G	T	GCTAGCTTGCTAGTAAGAGATGCAC	GCTAGCTTGCTAGTAAGAGATGCAA	GCTGCTCTCTCAGGCTCCTT	CATCTCAGAGAAGCAAGACTGATG
7:30328527	T	A	GGGCCCAAGCCCCT	GGGCCCAAGCCCCA	GCTGCTGCTGCTGCTGT	GCTCCCCTGGCCTTAAAAG
7:97657638	G	A	CCACTGAGACAGGGATTAGTGC	CCACTGAGACAGGGATTAGTGT	TGCCTTCTTCTGCTCCCTTCC	CTGCACAGGCTGGGTAC
7:97730594	C	G	CATAAAGAGGCTACAGGTTAATGCTC	CATAAAGAGGCTACAGGTTAATGCTG	GCACTTCCTTAGCAGATGCTTGAC	AGGGACATTTCCAGGTGCA
7:98074524	T	C	GCTTCCTCTTCCGCTCCT	GCTTCCTCTTCCGCTCCC	CCCCTGCTGCCCAGAGAAG	TGCGCAGGAAGGCTCT
7:98074744	C	T	CGAACCGTGTATGGAAGATGGAG	CGAACCGTGTATGGAAGATGGAA	GGAGAGTGTCTGCCCTGCT	AGGCCTGCTCGCACC
7:97680636	G	A	GGGTTTCTCCTTAGCAAAACGG	TGGGTTTCTCCTTAGCAAAACGA	GCCAATGTGTCCCATATGCCA	ACTTAACCTCTCAAAGACTTGGGT
7:98101170	G	T	AGGCTTACCCGATGTTCTGC	GAGGCTTACCCGATGTTCTGA	CCCTCCAGTAGCTGAGCCC	TCAAGGAAGTGGTCCTCCG
7:97747092	G	A	CCATAGGAAATCTGGCTTCCTCTG	CCATAGGAAATCTGGCTTCCTCTA	TTCTAGCTCGTGAAATAGCGTAATCTTGT	GCTTCTGAGTAGAGAAGAAACGC
