# Supplementary material for: Accelerated deciphering of the genetic architecture of agricultural economic traits in pigs using a low-coverage whole-genome sequencing strategy
Source: Gigascience. 2021 Jul 20;10(7):giab048. doi: 10.1093/gigascience/giab048 (PMC8290195; doi:10.1093/gigascience/giab048)
Supplement: giab048_Supplemental_Figures_and_Tables [file giab048_supplemental_figures_and_tables.zip › Supplementary Table S2.xlsx]

## Sheet: Sheet1
Supplementary Table S2 Resequncing Durco samples list
Sample	Raw bases	Depth
WD0228	49019721000	20.3793
WD0238	40758627300	16.9449
WD0284	42688130700	17.747
WD0318	46770477900	19.4442
WD0365	42613536900	17.716
WD0439	47667487200	19.8171
WD0454	129972233100	54.0343
WD0477	31419095100	13.0621
WD0531	35459396100	14.7418
WD0588	37150062900	15.4447
WD0667	32537220600	13.5269
WD0673	35809149000	14.8872
WD0735	34770871200	14.4555
WD0856	32150175600	13.366
WD0992	33086426100	13.7553
WD0993	36221141100	15.0585
WD1021	33462177300	13.9115
WD1105	30159220800	12.5383
WD1278	36435543300	15.1476
WD1524	29964720000	12.4575
WD1773	33717215700	14.0175
WD1825	30568376400	12.7084
WD1860	35704912200	14.8439
WD1868	33853731000	14.0743
WD1962	33841184700	14.069
WD2203	27919504500	11.6072
WD2247	34715668500	14.4326
WD2266	34800188100	14.4677
WD2275	32913610200	13.6834
WD2326	37435530600	15.5633
WD2514	39116197500	16.2621
WD2688	37650649500	15.6528
WD2728	114647214300	47.6631
WD2855	34745951700	14.4452
WD2902	40708861500	16.9242
WD2945	117044855700	48.6599
WD3095	36403189500	15.1342
