# Supplementary material for: Accelerated deciphering of the genetic architecture of agricultural economic traits in pigs using a low-coverage whole-genome sequencing strategy
Source: Gigascience. 2021 Jul 20;10(7):giab048. doi: 10.1093/gigascience/giab048 (PMC8290195; doi:10.1093/gigascience/giab048)
Supplement: giab048_Supplemental_Figures_and_Tables [file giab048_supplemental_figures_and_tables.zip › Supplementary Table S3.xlsx]

## Sheet: Sheet1
Supplementary Table S3 Genotypic Concordance between BaseVar-STITCH method and direct genotyping by Fluidigm IFC technology
Trait	SNP	Ref	Alt	Gene region	Total Samples	Number of samples with consistent genotyping	Genotypic Concordance
BF	7:30267582	A	G	GRM4	191	189	0.99
BF	7:30328527	A	T	HMGA1	191	188	0.98
BF	7:30328853	C	T	HMGA1	190	188	0.99
TN	7:97570528	A	G	ABCD4	191	188	0.98
TN	7:97623716	G	A	VRTN	191	191	1
TN	7:97657638	G	A	SYNDIG1L	190	190	1
TN	7:97680636	G	A	SYNDIG1L	190	188	0.99
TN	7:97730594	C	G	NPC2	189	188	0.99
TN	7:97731236	C	T	NPC2	191	190	0.99
TN	7:97747092	G	A	LTBP2	191	190	0.99
TN	7:97747415	G	T	LTBP2	191	190	0.99
TN	7:97923949	T	C	AREL1	191	189	0.99
TN	7:98073927	A	G	PROX2	191	188	0.98
TN	7:98074524	T	C	PROX2	191	188	0.98
TN	7:98074744	C	T	PROX2	191	188	0.98
TN	7:98101170	G	T	DLST	191	189	0.99
