# Supplementary material for: Accelerated deciphering of the genetic architecture of agricultural economic traits in pigs using a low-coverage whole-genome sequencing strategy
Source: Gigascience. 2021 Jul 20;10(7):giab048. doi: 10.1093/gigascience/giab048 (PMC8290195; doi:10.1093/gigascience/giab048)
Supplement: giab048_Supplemental_Figures_and_Tables [file giab048_supplemental_figures_and_tables.zip › Supplementary Table S4.xlsx]

## Sheet: Sheet1
Supplementary Table S4 Number and density of SNPs imputed by STITCH and Tag SNPs
Chr.	Size	Clean SNP of STITCH	Density (N/Mb)	Tag SNP for GWAS	Density (N/Mb)
1	274330532	884568	3224.46	19264	70.22
2	151935994	730256	4806.34	15751	103.67
3	132848913	652638	4912.63	15692	118.12
4	130910915	698766	5337.72	17731	135.44
5	104526007	536643	5134.06	13997	133.91
6	170843587	705146	4127.44	14780	86.51
7	121844099	603195	4950.55	13374	109.76
8	138966237	871714	6272.85	17421	125.36
9	139512083	674562	4835.15	15446	110.71
10	69359453	578249	8336.99	14756	212.75
11	79169978	524580	6626	13316	168.2
12	61602749	422758	6862.65	9366	152.04
13	208334590	796182	3821.65	16822	80.75
14	141755446	752846	5310.88	16443	116
15	140412725	676856	4820.47	14288	101.76
16	79944280	483771	6051.35	12077	151.07
17	63494081	450491	7095.01	11943	188.1
18	55982971	305239	5452.35	6195	110.66
Total	2265774640	11348460	5008.64	258662	114.16
