# Supplementary material for: Accelerated deciphering of the genetic architecture of agricultural economic traits in pigs using a low-coverage whole-genome sequencing strategy
Source: Gigascience. 2021 Jul 20;10(7):giab048. doi: 10.1093/gigascience/giab048 (PMC8290195; doi:10.1093/gigascience/giab048)
Supplement: giab048_Supplemental_Figures_and_Tables [file giab048_supplemental_figures_and_tables.zip › Supplementary Table S5.xlsx]

## Sheet: Sheet1
Supplementary Table S5 GO enrichment of genes located in the selected regions
GO ID	Description	out	All	pvalue	Genes
GO:0007608	sensory perception of smell	34	708	6.40527e-10	ENSSSCG00000013805;ENSSSCG00000013819;ENSSSCG00000029755;ENSSSCG00000032515;ENSSSCG00000033851;ENSSSCG00000034862;ENSSSCG00000035905;ENSSSCG00000036329;ENSSSCG00000037040;ENSSSCG00000037896;ENSSSCG00000040050;ENSSSCG00000040716;ENSSSCG00000041421;ENSSSCG00000041441;ENSSSCG00000041730;ENSSSCG00000043240;ENSSSCG00000043824;ENSSSCG00000045240;ENSSSCG00000046179;ENSSSCG00000046264;ENSSSCG00000046407;…
GO:0050911	detection of chemical stimulus involved in sensory perception of smell	33	687	1.17431e-09	ENSSSCG00000013805;ENSSSCG00000013819;ENSSSCG00000029755;ENSSSCG00000032515;ENSSSCG00000033851;ENSSSCG00000034862;ENSSSCG00000035905;ENSSSCG00000036329;ENSSSCG00000037040;ENSSSCG00000037896;ENSSSCG00000040050;ENSSSCG00000040716;ENSSSCG00000041421;ENSSSCG00000041441;ENSSSCG00000041730;ENSSSCG00000043240;ENSSSCG00000043824;ENSSSCG00000045240;ENSSSCG00000046179;ENSSSCG00000046264;ENSSSCG00000046407;…
GO:0050907	detection of chemical stimulus involved in sensory perception	33	714	3.0861e-09	ENSSSCG00000013805;ENSSSCG00000013819;ENSSSCG00000029755;ENSSSCG00000032515;ENSSSCG00000033851;ENSSSCG00000034862;ENSSSCG00000035905;ENSSSCG00000036329;ENSSSCG00000037040;ENSSSCG00000037896;ENSSSCG00000040050;ENSSSCG00000040716;ENSSSCG00000041421;ENSSSCG00000041441;ENSSSCG00000041730;ENSSSCG00000043240;ENSSSCG00000043824;ENSSSCG00000045240;ENSSSCG00000046179;ENSSSCG00000046264;ENSSSCG00000046407;…
GO:0007606	sensory perception of chemical stimulus	34	755	3.34483e-09	ENSSSCG00000013805;ENSSSCG00000013819;ENSSSCG00000029755;ENSSSCG00000032515;ENSSSCG00000033851;ENSSSCG00000034862;ENSSSCG00000035905;ENSSSCG00000036329;ENSSSCG00000037040;ENSSSCG00000037896;ENSSSCG00000040050;ENSSSCG00000040716;ENSSSCG00000041421;ENSSSCG00000041441;ENSSSCG00000041730;ENSSSCG00000043240;ENSSSCG00000043824;ENSSSCG00000045240;ENSSSCG00000046179;ENSSSCG00000046264;ENSSSCG00000046407;…
GO:0009593	detection of chemical stimulus	33	735	6.32021e-09	ENSSSCG00000013805;ENSSSCG00000013819;ENSSSCG00000029755;ENSSSCG00000032515;ENSSSCG00000033851;ENSSSCG00000034862;ENSSSCG00000035905;ENSSSCG00000036329;ENSSSCG00000037040;ENSSSCG00000037896;ENSSSCG00000040050;ENSSSCG00000040716;ENSSSCG00000041421;ENSSSCG00000041441;ENSSSCG00000041730;ENSSSCG00000043240;ENSSSCG00000043824;ENSSSCG00000045240;ENSSSCG00000046179;ENSSSCG00000046264;ENSSSCG00000046407;…
GO:0050906	detection of stimulus involved in sensory perception	33	752	1.1058e-08	ENSSSCG00000013805;ENSSSCG00000013819;ENSSSCG00000029755;ENSSSCG00000032515;ENSSSCG00000033851;ENSSSCG00000034862;ENSSSCG00000035905;ENSSSCG00000036329;ENSSSCG00000037040;ENSSSCG00000037896;ENSSSCG00000040050;ENSSSCG00000040716;ENSSSCG00000041421;ENSSSCG00000041441;ENSSSCG00000041730;ENSSSCG00000043240;ENSSSCG00000043824;ENSSSCG00000045240;ENSSSCG00000046179;ENSSSCG00000046264;ENSSSCG00000046407;…
GO:0051606	detection of stimulus	33	821	8.99315e-08	ENSSSCG00000013805;ENSSSCG00000013819;ENSSSCG00000029755;ENSSSCG00000032515;ENSSSCG00000033851;ENSSSCG00000034862;ENSSSCG00000035905;ENSSSCG00000036329;ENSSSCG00000037040;ENSSSCG00000037896;ENSSSCG00000040050;ENSSSCG00000040716;ENSSSCG00000041421;ENSSSCG00000041441;ENSSSCG00000041730;ENSSSCG00000043240;ENSSSCG00000043824;ENSSSCG00000045240;ENSSSCG00000046179;ENSSSCG00000046264;ENSSSCG00000046407;…
GO:0007600	sensory perception	36	1029	6.60031e-07	ENSSSCG00000013805;ENSSSCG00000013819;ENSSSCG00000029755;ENSSSCG00000032515;ENSSSCG00000033851;ENSSSCG00000034862;ENSSSCG00000035905;ENSSSCG00000036329;ENSSSCG00000037040;ENSSSCG00000037896;ENSSSCG00000040050;ENSSSCG00000040716;ENSSSCG00000041421;ENSSSCG00000041441;ENSSSCG00000041730;ENSSSCG00000043240;ENSSSCG00000043824;ENSSSCG00000045240;ENSSSCG00000046179;ENSSSCG00000046264;ENSSSCG00000046407;…
GO:0007186	G-protein coupled receptor signaling pathway	43	1447	3.67744e-06	ADGRB2;ENSSSCG00000013785;ENSSSCG00000013788;ENSSSCG00000013805;ENSSSCG00000013819;ENSSSCG00000029755;ENSSSCG00000032515;ENSSSCG00000033851;ENSSSCG00000034862;ENSSSCG00000035905;ENSSSCG00000036329;ENSSSCG00000037040;ENSSSCG00000037896;ENSSSCG00000040050;ENSSSCG00000040716;ENSSSCG00000041421;ENSSSCG00000041441;ENSSSCG00000041730;ENSSSCG00000043240;ENSSSCG00000043824;ENSSSCG00000044882;ENSSSCG00000…
GO:0050877	neurological system process	37	1334	8.63722e-05	ENSSSCG00000013805;ENSSSCG00000013819;ENSSSCG00000029755;ENSSSCG00000032515;ENSSSCG00000033851;ENSSSCG00000034862;ENSSSCG00000035905;ENSSSCG00000036329;ENSSSCG00000037040;ENSSSCG00000037896;ENSSSCG00000040050;ENSSSCG00000040716;ENSSSCG00000041421;ENSSSCG00000041441;ENSSSCG00000041730;ENSSSCG00000043240;ENSSSCG00000043824;ENSSSCG00000045240;ENSSSCG00000046179;ENSSSCG00000046264;ENSSSCG00000046407;…
GO:0003008	system process	43	1792	0.000545708	AKAP9;BMPR2;ENSSSCG00000013805;ENSSSCG00000013819;ENSSSCG00000029755;ENSSSCG00000032515;ENSSSCG00000033851;ENSSSCG00000034862;ENSSSCG00000035905;ENSSSCG00000036329;ENSSSCG00000037040;ENSSSCG00000037896;ENSSSCG00000040050;ENSSSCG00000040716;ENSSSCG00000041421;ENSSSCG00000041441;ENSSSCG00000041730;ENSSSCG00000043240;ENSSSCG00000043824;ENSSSCG00000045240;ENSSSCG00000046179;ENSSSCG00000046264;ENSSSCG…
GO:0033387	putrescine biosynthetic process from ornithine	2	4	0.00122585	AZIN2;ENSSSCG00000003599
GO:0035196	production of miRNAs involved in gene silencing by miRNA	4	36	0.00174495	AGO1;AGO4;EGFR;ZMPSTE24
GO:0044763	single-organism cellular process	179	11085	0.00194149	A3GALT2;ADGRB2;ADPRHL2;AGO1;AGO4;AKAP9;AKIRIN1;ALDH1L1;ALS2;ASPN;ASTL;ATP9A;AZIN2;BICD2;BLM;BMPR2;CAP1;CCDC28B;CDK15;CDK6;CEP192;CEP76;CLSPN;COL16A1;COL8A2;CRTC3;CSF3R;CYP51A1;DCDC2B;DLGAP3;DUSP2;ECM2;ECRG4;EDAR;EGFR;ENSSSCG00000003599;ENSSSCG00000003632;ENSSSCG00000008137;ENSSSCG00000013785;ENSSSCG00000013788;ENSSSCG00000013805;ENSSSCG00000013819;ENSSSCG00000015313;ENSSSCG00000023322;ENSSSCG0000…
GO:0009446	putrescine biosynthetic process	2	5	0.0020236	AZIN2;ENSSSCG00000003599
GO:0042221	response to chemical	68	3412	0.00210031	ADPRHL2;AGO1;AGO4;AKAP9;AKIRIN1;ASPN;BLM;BMPR2;COL16A1;CSF3R;EGFR;ENSSSCG00000013805;ENSSSCG00000013819;ENSSSCG00000029755;ENSSSCG00000032082;ENSSSCG00000032515;ENSSSCG00000033851;ENSSSCG00000034862;ENSSSCG00000035905;ENSSSCG00000036329;ENSSSCG00000036934;ENSSSCG00000037040;ENSSSCG00000037514;ENSSSCG00000037896;ENSSSCG00000040050;ENSSSCG00000040716;ENSSSCG00000041421;ENSSSCG00000041441;ENSSSCG000…
GO:0031050	dsRNA fragmentation	4	38	0.00213793	AGO1;AGO4;EGFR;ZMPSTE24
GO:0070918	production of small RNA involved in gene silencing by RNA	4	38	0.00213793	AGO1;AGO4;EGFR;ZMPSTE24
GO:0007154	cell communication	98	5345	0.00228607	ADGRB2;AGO1;AKAP9;ALS2;ASPN;BMPR2;CDK6;CEP192;CRTC3;CSF3R;DCDC2B;DUSP2;EDAR;EGFR;ENSSSCG00000008137;ENSSSCG00000013785;ENSSSCG00000013788;ENSSSCG00000013805;ENSSSCG00000013819;ENSSSCG00000029755;ENSSSCG00000032082;ENSSSCG00000032515;ENSSSCG00000033851;ENSSSCG00000034862;ENSSSCG00000035905;ENSSSCG00000036329;ENSSSCG00000036934;ENSSSCG00000037040;ENSSSCG00000037514;ENSSSCG00000037896;ENSSSCG0000004…
GO:0009445	putrescine metabolic process	2	6	0.00300649	AZIN2;ENSSSCG00000003599
GO:0035280	miRNA loading onto RISC involved in gene silencing by miRNA	2	6	0.00300649	AGO1;AGO4
GO:0042177	negative regulation of protein catabolic process	7	132	0.00308346	AZIN2;CYP51A1;EGFR;FHIT;FURIN;MARCH7;SCO1
GO:0022404	molting cycle process	5	73	0.00409286	EDAR;EGFR;HDAC1;LRIG1;ZMPSTE24
GO:0022405	hair cycle process	5	73	0.00409286	EDAR;EGFR;HDAC1;LRIG1;ZMPSTE24
GO:0010501	RNA secondary structure unwinding	2	7	0.00416906	AGO1;AGO4
GO:0014029	neural crest formation	2	7	0.00416906	KBTBD8;PEF1
GO:0007165	signal transduction	90	4931	0.00467105	ADGRB2;AGO1;AKAP9;ALS2;ASPN;BMPR2;CDK6;CEP192;CRTC3;CSF3R;DCDC2B;DUSP2;EDAR;EGFR;ENSSSCG00000008137;ENSSSCG00000013785;ENSSSCG00000013788;ENSSSCG00000013805;ENSSSCG00000013819;ENSSSCG00000029755;ENSSSCG00000032082;ENSSSCG00000032515;ENSSSCG00000033851;ENSSSCG00000034862;ENSSSCG00000035905;ENSSSCG00000036329;ENSSSCG00000036934;ENSSSCG00000037040;ENSSSCG00000037514;ENSSSCG00000037896;ENSSSCG0000004…
GO:0006596	polyamine biosynthetic process	2	8	0.00550593	AZIN2;ENSSSCG00000003599
GO:0070922	small RNA loading onto RISC	2	8	0.00550593	AGO1;AGO4
GO:0090398	cellular senescence	4	50	0.00582976	CDK6;ECRG4;PLA2R1;ZMPSTE24
GO:0043516	regulation of DNA damage response, signal transduction by p53 class mediator	3	27	0.00675849	MARCH7;PLA2R1;ZMPSTE24
GO:0035278	miRNA mediated inhibition of translation	2	9	0.00701188	AGO1;AGO4
GO:0040033	negative regulation of translation, ncRNA-mediated	2	9	0.00701188	AGO1;AGO4
GO:0045974	regulation of translation, ncRNA-mediated	2	9	0.00701188	AGO1;AGO4
GO:0061029	eyelid development in camera-type eye	2	9	0.00701188	EGFR;HDAC1
GO:0090336	positive regulation of brown fat cell differentiation	2	9	0.00701188	FNDC5;VSTM2A
GO:0023052	signaling	94	5268	0.00728951	ADGRB2;AGO1;AKAP9;ALS2;ASPN;BMPR2;CDK6;CEP192;CRTC3;CSF3R;DCDC2B;DLGAP3;DUSP2;EDAR;EGFR;ENSSSCG00000008137;ENSSSCG00000013785;ENSSSCG00000013788;ENSSSCG00000013805;ENSSSCG00000013819;ENSSSCG00000029755;ENSSSCG00000032082;ENSSSCG00000032515;ENSSSCG00000033851;ENSSSCG00000034862;ENSSSCG00000035905;ENSSSCG00000036329;ENSSSCG00000036934;ENSSSCG00000037040;ENSSSCG00000037514;ENSSSCG00000037896;ENSSSCG…
GO:0035195	gene silencing by miRNA	4	54	0.0076554	AGO1;AGO4;EGFR;ZMPSTE24
GO:0042303	molting cycle	5	85	0.0077791	EDAR;EGFR;HDAC1;LRIG1;ZMPSTE24
GO:0042633	hair cycle	5	85	0.0077791	EDAR;EGFR;HDAC1;LRIG1;ZMPSTE24
GO:0006591	ornithine metabolic process	2	10	0.00868178	AZIN2;ENSSSCG00000003599
GO:0071359	cellular response to dsRNA	4	56	0.0086946	AGO1;AGO4;EGFR;ZMPSTE24
GO:0051642	centrosome localization	3	30	0.00908814	AKAP9;BICD2;RANBP2
GO:0035194	posttranscriptional gene silencing by RNA	4	58	0.00982193	AGO1;AGO4;EGFR;ZMPSTE24
GO:0051865	protein autoubiquitination	4	58	0.00982193	MARCH7;RNF19B;SH3RF3;TRIM58
GO:0044700	single organism signaling	93	5256	0.00993586	ADGRB2;AGO1;AKAP9;ALS2;ASPN;BMPR2;CDK6;CEP192;CRTC3;CSF3R;DCDC2B;DUSP2;EDAR;EGFR;ENSSSCG00000008137;ENSSSCG00000013785;ENSSSCG00000013788;ENSSSCG00000013805;ENSSSCG00000013819;ENSSSCG00000029755;ENSSSCG00000032082;ENSSSCG00000032515;ENSSSCG00000033851;ENSSSCG00000034862;ENSSSCG00000035905;ENSSSCG00000036329;ENSSSCG00000036934;ENSSSCG00000037040;ENSSSCG00000037514;ENSSSCG00000037896;ENSSSCG0000004…
GO:0016441	posttranscriptional gene silencing	4	59	0.0104195	AGO1;AGO4;EGFR;ZMPSTE24
GO:0060393	regulation of pathway-restricted SMAD protein phosphorylation	4	59	0.0104195	BMPR2;ENSSSCG00000032082;ENSSSCG00000037514;LDLRAD4
GO:0006607	NLS-bearing protein import into nucleus	2	11	0.0105106	KPNA6;RANBP2
GO:1901224	positive regulation of NIK/NF-kappaB signaling	4	60	0.0110401	AGO1;EDAR;EGFR;HMGB4
GO:0038083	peptidyl-tyrosine autophosphorylation	3	33	0.0118326	EGFR;FES;LCK
GO:0009895	negative regulation of catabolic process	8	212	0.0121128	AZIN2;CRTC3;CYP51A1;EGFR;FHIT;FURIN;MARCH7;SCO1
GO:0060389	pathway-restricted SMAD protein phosphorylation	4	62	0.0123517	BMPR2;ENSSSCG00000032082;ENSSSCG00000037514;LDLRAD4
GO:0009309	amine biosynthetic process	2	12	0.0124935	AZIN2;ENSSSCG00000003599
GO:0042401	cellular biogenic amine biosynthetic process	2	12	0.0124935	AZIN2;ENSSSCG00000003599
GO:0001715	ectodermal cell fate specification	1	1	0.014464	FZD7
GO:0003252	negative regulation of cell proliferation involved in heart valve morphogenesis	1	1	0.014464	BMPR2
GO:0009258	10-formyltetrahydrofolate catabolic process	1	1	0.014464	ALDH1L1
GO:0009397	folic acid-containing compound catabolic process	1	1	0.014464	ALDH1L1
GO:0015805	S-adenosyl-L-methionine transport	1	1	0.014464	SLC25A26
GO:0030682	evasion or tolerance of host defense response	1	1	0.014464	KPNA6
GO:0033488	cholesterol biosynthetic process via 24,25-dihydrolanosterol	1	1	0.014464	CYP51A1
GO:0042560	pteridine-containing compound catabolic process	1	1	0.014464	ALDH1L1
GO:0042665	regulation of ectodermal cell fate specification	1	1	0.014464	FZD7
GO:0042666	negative regulation of ectodermal cell fate specification	1	1	0.014464	FZD7
GO:0043979	histone H2B-K5 acetylation	1	1	0.014464	ZMPSTE24
GO:0044413	avoidance of host defenses	1	1	0.014464	KPNA6
GO:0044415	evasion or tolerance of host defenses	1	1	0.014464	KPNA6
GO:0051807	evasion or tolerance of defense response of other organism involved in symbiotic interaction	1	1	0.014464	KPNA6
GO:0051832	avoidance of defenses of other organism involved in symbiotic interaction	1	1	0.014464	KPNA6
GO:0051834	evasion or tolerance of defenses of other organism involved in symbiotic interaction	1	1	0.014464	KPNA6
GO:0070104	negative regulation of interleukin-6-mediated signaling pathway	1	1	0.014464	PTPN2
GO:0070171	negative regulation of tooth mineralization	1	1	0.014464	ASPN
GO:0071955	recycling endosome to Golgi transport	1	1	0.014464	GCC2
GO:0090472	dibasic protein processing	1	1	0.014464	FURIN
GO:0098629	trans-Golgi network membrane organization	1	1	0.014464	AZIN2
GO:1901390	positive regulation of transforming growth factor beta activation	1	1	0.014464	FURIN
GO:1901392	regulation of transforming growth factor beta1 activation	1	1	0.014464	FURIN
GO:1901394	positive regulation of transforming growth factor beta1 activation	1	1	0.014464	FURIN
GO:1901962	S-adenosyl-L-methionine transmembrane transport	1	1	0.014464	SLC25A26
GO:1902205	regulation of interleukin-2-mediated signaling pathway	1	1	0.014464	PTPN2
GO:1902206	negative regulation of interleukin-2-mediated signaling pathway	1	1	0.014464	PTPN2
GO:1902215	negative regulation of interleukin-4-mediated signaling pathway	1	1	0.014464	PTPN2
GO:1902233	negative regulation of positive thymic T cell selection	1	1	0.014464	PTPN2
GO:1902838	regulation of nuclear migration along microtubule	1	1	0.014464	TRIM58
GO:2000383	regulation of ectoderm development	1	1	0.014464	FZD7
GO:2000384	negative regulation of ectoderm development	1	1	0.014464	FZD7
GO:2000730	regulation of termination of RNA polymerase I transcription	1	1	0.014464	ZMPSTE24
GO:0031054	pre-miRNA processing	2	13	0.0146256	AGO1;AGO4
GO:0044030	regulation of DNA methylation	2	13	0.0146256	RLF;ZMPSTE24
GO:0051923	sulfation	2	13	0.0146256	SULT1C2;SULT1C4
GO:0001837	epithelial to mesenchymal transition	5	100	0.0150228	HEYL;KBTBD8;LDLRAD4;PEF1;TRIM62
GO:0044699	single-organism process	188	12113	0.0154472	A3GALT2;ADGRB2;ADPRHL2;AGO1;AGO4;AKAP9;AKIRIN1;ALDH1L1;ALS2;ASPN;ASTL;ATP9A;AZIN2;BICD2;BLM;BMPR2;CAP1;CCDC28B;CDK15;CDK6;CEP192;CEP76;CLSPN;COL16A1;COL8A2;CRTC3;CSF3R;CYP51A1;DCDC2B;DLGAP3;DUSP2;ECM2;ECRG4;EDAR;EGFR;ENSSSCG00000003599;ENSSSCG00000003632;ENSSSCG00000008137;ENSSSCG00000013785;ENSSSCG00000013788;ENSSSCG00000013805;ENSSSCG00000013819;ENSSSCG00000015313;ENSSSCG00000023322;ENSSSCG0000…
GO:0051716	cellular response to stimulus	104	6084	0.0162079	ADGRB2;ADPRHL2;AGO1;AGO4;AKAP9;AKIRIN1;ALS2;ASPN;BLM;BMPR2;CDK6;CEP192;CLSPN;COL16A1;CRTC3;CSF3R;DCDC2B;DUSP2;ECRG4;EDAR;EGFR;ENSSSCG00000008137;ENSSSCG00000013785;ENSSSCG00000013788;ENSSSCG00000013805;ENSSSCG00000013819;ENSSSCG00000029755;ENSSSCG00000032082;ENSSSCG00000032515;ENSSSCG00000033851;ENSSSCG00000034862;ENSSSCG00000035905;ENSSSCG00000036329;ENSSSCG00000036934;ENSSSCG00000037040;ENSSSCG…
GO:0003177	pulmonary valve development	2	14	0.0169022	BMPR2;HEYL
GO:0006595	polyamine metabolic process	2	14	0.0169022	AZIN2;ENSSSCG00000003599
GO:0045655	regulation of monocyte differentiation	2	14	0.0169022	CDK6;FES
GO:0060766	negative regulation of androgen receptor signaling pathway	2	14	0.0169022	HDAC1;HEYL
GO:0090335	regulation of brown fat cell differentiation	2	14	0.0169022	FNDC5;VSTM2A
GO:0034660	ncRNA metabolic process	12	412	0.016953	AGO1;AGO4;BAZ2B;ENSSSCG00000032016;IARS;IPPK;NOL8;TRIT1;TYW5;UTP11;YARS;ZBTB8OS
GO:0000413	protein peptidyl-prolyl isomerization	3	38	0.0173581	ENSSSCG00000003664;ENSSSCG00000029705;RANBP2
GO:0031047	gene silencing by RNA	4	70	0.0185767	AGO1;AGO4;EGFR;ZMPSTE24
GO:0009987	cellular process	210	13951	0.0188929	A3GALT2;ADGRB2;ADPRHL2;AGO1;AGO4;AKAP9;AKIRIN1;ALDH1L1;ALS2;ANKIB1;ASPN;ASTL;ATP9A;AZIN2;BAZ2B;BICD2;BLM;BMPR2;CAP1;CCDC28B;CDK15;CDK6;CENPP;CEP192;CEP76;CLSPN;COL16A1;COL8A2;CRTC3;CSF3R;CYP51A1;DCDC2B;DLGAP3;DUSP2;ECM2;ECRG4;EDAR;EGFR;EIF3I;ENSSSCG00000003599;ENSSSCG00000003632;ENSSSCG00000003664;ENSSSCG00000008137;ENSSSCG00000013785;ENSSSCG00000013788;ENSSSCG00000013805;ENSSSCG00000013819;ENSSS…
GO:0010869	regulation of receptor biosynthetic process	2	15	0.0193188	FURIN;HDAC1
GO:0060307	regulation of ventricular cardiac muscle cell membrane repolarization	2	15	0.0193188	AKAP9;ZMPSTE24
GO:0001942	hair follicle development	4	71	0.019469	EDAR;EGFR;HDAC1;ZMPSTE24
GO:0042246	tissue regeneration	3	40	0.0199073	AKIRIN1;FZD7;NINJ1
GO:0070167	regulation of biomineral tissue development	4	73	0.0213319	ASPN;BMPR2;OMD;ZMPSTE24
GO:0098773	skin epidermis development	4	73	0.0213319	EDAR;EGFR;HDAC1;ZMPSTE24
GO:0003181	atrioventricular valve morphogenesis	2	16	0.0218709	BMPR2;HEYL
GO:0014823	response to activity	2	16	0.0218709	ENSSSCG00000029441;FNDC5
GO:0070932	histone H3 deacetylation	2	16	0.0218709	HDAC1;SFPQ
GO:0099625	ventricular cardiac muscle cell membrane repolarization	2	16	0.0218709	AKAP9;ZMPSTE24
GO:1903798	regulation of production of miRNAs involved in gene silencing by miRNA	2	16	0.0218709	EGFR;ZMPSTE24
GO:0006418	tRNA aminoacylation for protein translation	3	42	0.0226516	ENSSSCG00000032016;IARS;YARS
GO:0007569	cell aging	4	76	0.024325	CDK6;ECRG4;PLA2R1;ZMPSTE24
GO:0032897	negative regulation of viral transcription	2	17	0.024554	HDAC1;TRIM62
GO:0070920	regulation of production of small RNA involved in gene silencing by RNA	2	17	0.024554	EGFR;ZMPSTE24
GO:1901222	regulation of NIK/NF-kappaB signaling	4	77	0.0253762	AGO1;EDAR;EGFR;HMGB4
GO:2000737	negative regulation of stem cell differentiation	3	44	0.0255914	AKIRIN1;LDLRAD4;TRIM62
GO:0006399	tRNA metabolic process	6	157	0.0266864	ENSSSCG00000032016;IARS;TRIT1;TYW5;YARS;ZBTB8OS
GO:0043039	tRNA aminoacylation	3	45	0.0271344	ENSSSCG00000032016;IARS;YARS
GO:0003171	atrioventricular valve development	2	18	0.0273639	BMPR2;HEYL
GO:0071276	cellular response to cadmium ion	2	18	0.0273639	EGFR;SUMO1
GO:0010810	regulation of cell-substrate adhesion	6	158	0.0274179	CDK6;COL16A1;ECM2;ENSSSCG00000008137;FZD7;MACF1
GO:0016458	gene silencing	6	158	0.0274179	AGO1;AGO4;EGFR;HDAC1;PHF2;ZMPSTE24
GO:0003249	cell proliferation involved in heart valve morphogenesis	1	2	0.0287198	BMPR2
GO:0003250	regulation of cell proliferation involved in heart valve morphogenesis	1	2	0.0287198	BMPR2
GO:0006428	isoleucyl-tRNA aminoacylation	1	2	0.0287198	IARS
GO:0006437	tyrosyl-tRNA aminoacylation	1	2	0.0287198	YARS
GO:0014916	regulation of lung blood pressure	1	2	0.0287198	BMPR2
GO:0031590	wybutosine metabolic process	1	2	0.0287198	TYW5
GO:0031591	wybutosine biosynthetic process	1	2	0.0287198	TYW5
GO:0032898	neurotrophin production	1	2	0.0287198	FURIN
GO:0032902	nerve growth factor production	1	2	0.0287198	FURIN
GO:0036364	transforming growth factor beta1 activation	1	2	0.0287198	FURIN
GO:0038110	interleukin-2-mediated signaling pathway	1	2	0.0287198	PTPN2
GO:0042483	negative regulation of odontogenesis	1	2	0.0287198	ASPN
GO:0043007	maintenance of rDNA	1	2	0.0287198	ZMPSTE24
GO:0044028	DNA hypomethylation	1	2	0.0287198	ZMPSTE24
GO:0044029	hypomethylation of CpG island	1	2	0.0287198	ZMPSTE24
GO:0051977	lysophospholipid transport	1	2	0.0287198	MFSD2A
GO:0052173	response to defenses of other organism involved in symbiotic interaction	1	2	0.0287198	KPNA6
GO:0052200	response to host defenses	1	2	0.0287198	KPNA6
GO:0052746	inositol phosphorylation	1	2	0.0287198	IPPK
GO:0060151	peroxisome localization	1	2	0.0287198	PEX1
GO:0060152	microtubule-based peroxisome localization	1	2	0.0287198	PEX1
GO:0060468	prevention of polyspermy	1	2	0.0287198	ASTL
GO:0061188	negative regulation of chromatin silencing at rDNA	1	2	0.0287198	PHF2
GO:0061198	fungiform papilla formation	1	2	0.0287198	HDAC1
GO:0070103	regulation of interleukin-6-mediated signaling pathway	1	2	0.0287198	PTPN2
GO:0070352	positive regulation of white fat cell proliferation	1	2	0.0287198	VSTM2A
GO:0070649	formin-nucleated actin cable assembly	1	2	0.0287198	SPIRE1
GO:0071352	cellular response to interleukin-2	1	2	0.0287198	PTPN2
GO:0071586	CAAX-box protein processing	1	2	0.0287198	ZMPSTE24
GO:0075136	response to host	1	2	0.0287198	KPNA6
GO:0075506	entry of viral genome into host nucleus through nuclear pore complex via importin	1	2	0.0287198	KPNA6
GO:0075732	viral penetration into host nucleus	1	2	0.0287198	KPNA6
GO:0080120	CAAX-box protein maturation	1	2	0.0287198	ZMPSTE24
GO:0090222	centrosome-templated microtubule nucleation	1	2	0.0287198	CEP192
GO:0099505	regulation of presynaptic membrane potential	1	2	0.0287198	GRIK3
GO:1902214	regulation of interleukin-4-mediated signaling pathway	1	2	0.0287198	PTPN2
GO:1902227	negative regulation of macrophage colony-stimulating factor signaling pathway	1	2	0.0287198	PTPN2
GO:1902269	positive regulation of polyamine transmembrane transport	1	2	0.0287198	AZIN2
GO:1902594	multi-organism nuclear import	1	2	0.0287198	KPNA6
GO:1903970	negative regulation of response to macrophage colony-stimulating factor	1	2	0.0287198	PTPN2
GO:1903973	negative regulation of cellular response to macrophage colony-stimulating factor stimulus	1	2	0.0287198	PTPN2
GO:1990036	calcium ion import into sarcoplasmic reticulum	1	2	0.0287198	ZMPSTE24
GO:1990379	lipid transport across blood brain barrier	1	2	0.0287198	MFSD2A
GO:2000137	negative regulation of cell proliferation involved in heart morphogenesis	1	2	0.0287198	BMPR2
GO:2000359	regulation of binding of sperm to zona pellucida	1	2	0.0287198	ASTL
GO:2000360	negative regulation of binding of sperm to zona pellucida	1	2	0.0287198	ASTL
GO:2000587	negative regulation of platelet-derived growth factor receptor-beta signaling pathway	1	2	0.0287198	PTPN2
GO:2000793	cell proliferation involved in heart valve development	1	2	0.0287198	BMPR2
GO:0010862	positive regulation of pathway-restricted SMAD protein phosphorylation	3	46	0.0287261	BMPR2;ENSSSCG00000032082;ENSSSCG00000037514
GO:0043038	amino acid activation	3	46	0.0287261	ENSSSCG00000032016;IARS;YARS
GO:0032800	receptor biosynthetic process	2	19	0.0302965	FURIN;HDAC1
GO:0099623	regulation of cardiac muscle cell membrane repolarization	2	19	0.0302965	AKAP9;ZMPSTE24
GO:1901381	positive regulation of potassium ion transmembrane transport	2	19	0.0302965	AKAP9;WNK2
GO:0032414	positive regulation of ion transmembrane transporter activity	3	48	0.0320549	AKAP9;PIRT;WNK2
GO:1901379	regulation of potassium ion transmembrane transport	3	48	0.0320549	AKAP9;SUMO1;WNK2
GO:1901796	regulation of signal transduction by p53 class mediator	3	48	0.0320549	MARCH7;PLA2R1;ZMPSTE24
GO:0071241	cellular response to inorganic substance	5	123	0.0331491	BLM;EGFR;HPCA;IQGAP1;SUMO1
GO:0007020	microtubule nucleation	2	20	0.0333475	AKAP9;CEP192
GO:0007095	mitotic G2 DNA damage checkpoint	2	20	0.0333475	BLM;CLSPN
GO:0010719	negative regulation of epithelial to mesenchymal transition	2	20	0.0333475	LDLRAD4;TRIM62
GO:0032006	regulation of TOR signaling	4	84	0.0334969	CEP192;RRAGC;TMEM127;ZMPSTE24
GO:0006520	cellular amino acid metabolic process	8	257	0.033625	ALDH1L1;AZIN2;ENSSSCG00000003599;ENSSSCG00000032016;IARS;SERINC2;UROC1;YARS
GO:2001244	positive regulation of intrinsic apoptotic signaling pathway	3	49	0.0337917	LCK;PTPN2;SFPQ
GO:0038061	NIK/NF-kappaB signaling	4	85	0.0347669	AGO1;EDAR;EGFR;HMGB4
GO:1903363	negative regulation of cellular protein catabolic process	4	85	0.0347669	FHIT;FURIN;MARCH7;SCO1
GO:2001242	regulation of intrinsic apoptotic signaling pathway	5	125	0.0351723	HDAC1;LCK;MARCH7;PTPN2;SFPQ
GO:0071230	cellular response to amino acid stimulus	3	50	0.0355765	COL16A1;EGFR;RRAGC
GO:0030330	DNA damage response, signal transduction by p53 class mediator	3	51	0.0374091	MARCH7;PLA2R1;ZMPSTE24
GO:0032501	multicellular organismal process	94	5586	0.0374814	ADGRB2;AGO1;AGO4;AKAP9;AKIRIN1;ALS2;ASPN;ASTL;BMPR2;CDK6;COL16A1;COL8A2;CRTC3;CSF3R;CYP51A1;DUSP2;ECRG4;EDAR;EGFR;ENSSSCG00000013805;ENSSSCG00000013819;ENSSSCG00000015313;ENSSSCG00000029755;ENSSSCG00000032515;ENSSSCG00000033851;ENSSSCG00000034862;ENSSSCG00000035905;ENSSSCG00000036329;ENSSSCG00000037040;ENSSSCG00000037896;ENSSSCG00000040050;ENSSSCG00000040716;ENSSSCG00000041421;ENSSSCG00000041441;…
GO:0010811	positive regulation of cell-substrate adhesion	4	88	0.0387431	CDK6;COL16A1;ECM2;ENSSSCG00000008137
GO:0010586	miRNA metabolic process	2	22	0.0397891	AGO1;AGO4
GO:0031116	positive regulation of microtubule polymerization	2	22	0.0397891	AKAP9;FES
GO:0034067	protein localization to Golgi apparatus	2	22	0.0397891	BICD2;GCC2
GO:0043268	positive regulation of potassium ion transport	2	22	0.0397891	AKAP9;WNK2
GO:0046686	response to cadmium ion	2	22	0.0397891	EGFR;SUMO1
GO:0099622	cardiac muscle cell membrane repolarization	2	22	0.0397891	AKAP9;ZMPSTE24
GO:0030282	bone mineralization	4	89	0.040124	ASPN;BMPR2;OMD;ZMPSTE24
GO:0032411	positive regulation of transporter activity	3	53	0.0412164	AKAP9;PIRT;WNK2
GO:0043331	response to dsRNA	4	90	0.0415326	AGO1;AGO4;EGFR;ZMPSTE24
GO:0008292	acetylcholine biosynthetic process	1	3	0.0427703	SLC5A7
GO:0009256	10-formyltetrahydrofolate metabolic process	1	3	0.0427703	ALDH1L1
GO:0030327	prenylated protein catabolic process	1	3	0.0427703	ZMPSTE24
GO:0031554	regulation of DNA-templated transcription, termination	1	3	0.0427703	ZMPSTE24
GO:0032804	negative regulation of low-density lipoprotein particle receptor catabolic process	1	3	0.0427703	FURIN
GO:0032978	protein insertion into membrane from inner side	1	3	0.0427703	MAIP1
GO:0032979	protein insertion into mitochondrial membrane from inner side	1	3	0.0427703	MAIP1
GO:0043969	histone H2B acetylation	1	3	0.0427703	ZMPSTE24
GO:0048842	positive regulation of axon extension involved in axon guidance	1	3	0.0427703	BMPR2
GO:0051295	establishment of meiotic spindle localization	1	3	0.0427703	SPIRE1
GO:0060467	negative regulation of fertilization	1	3	0.0427703	ASTL
GO:0061187	regulation of chromatin silencing at rDNA	1	3	0.0427703	PHF2
GO:0070343	white fat cell proliferation	1	3	0.0427703	VSTM2A
GO:0070350	regulation of white fat cell proliferation	1	3	0.0427703	VSTM2A
GO:0072385	minus-end-directed organelle transport along microtubule	1	3	0.0427703	BICD2
GO:0099563	modification of synaptic structure	1	3	0.0427703	DLGAP3
GO:1900620	acetate ester biosynthetic process	1	3	0.0427703	SLC5A7
GO:1902226	regulation of macrophage colony-stimulating factor signaling pathway	1	3	0.0427703	PTPN2
GO:1902232	regulation of positive thymic T cell selection	1	3	0.0427703	PTPN2
GO:1902527	positive regulation of protein monoubiquitination	1	3	0.0427703	PEF1
GO:1903463	regulation of mitotic cell cycle DNA replication	1	3	0.0427703	ZMPSTE24
GO:1990164	histone H2A phosphorylation	1	3	0.0427703	ZMPSTE24
GO:2000645	negative regulation of receptor catabolic process	1	3	0.0427703	FURIN
GO:0034453	microtubule anchoring	2	23	0.043172	BICD2;GCC2
GO:0034764	positive regulation of transmembrane transport	4	92	0.0444331	AKAP9;AZIN2;PIRT;WNK2
GO:0018208	peptidyl-proline modification	3	55	0.0452114	ENSSSCG00000003664;ENSSSCG00000029705;RANBP2
GO:0070252	actin-mediated cell contraction	3	55	0.0452114	AKAP9;ENSSSCG00000029441;MYH8
GO:0030224	monocyte differentiation	2	24	0.0466578	CDK6;FES
GO:0042026	protein refolding	2	24	0.0466578	ENSSSCG00000003664;ENSSSCG00000029705
GO:0060306	regulation of membrane repolarization	2	24	0.0466578	AKAP9;ZMPSTE24
GO:0046785	microtubule polymerization	3	56	0.0472784	AKAP9;CEP192;FES
GO:0048145	regulation of fibroblast proliferation	3	57	0.0493912	CDK6;EGFR;ZMPSTE24
