# Supplementary material for: Accelerated deciphering of the genetic architecture of agricultural economic traits in pigs using a low-coverage whole-genome sequencing strategy
Source: Gigascience. 2021 Jul 20;10(7):giab048. doi: 10.1093/gigascience/giab048 (PMC8290195; doi:10.1093/gigascience/giab048)
Supplement: giab048_Supplemental_Figures_and_Tables [file giab048_supplemental_figures_and_tables.zip › Supplementary Table S6.xlsx]

## Sheet: Sheet1
Supplementary Table S6 Genetic and phenotypic correlation coefficient of 21 traits
	TN	LTN	RTN	BF	LMD	LMA	LMP	ADG30	AGE30	ADG100	AGE100	FCR	ADFI	NVD	FPV	FR	TPV	TPD	BH	BL	CC
TN	1	0.829765	0.815092	-0.04722	-0.0709625	-0.0469156	-0.0294235	0.0159212	-0.0186094	-0.0318736	0.0232844	0.0179607	-0.0386613	0.0189101	-0.0445985	0.00945458	-0.0353306	-0.0231656	0.0138019	-0.0332979	-0.0256155
LTN	1	1	0.355745	-0.0377914	-0.0708096	-0.0506278	-0.0360088	0.0174883	-0.0174764	-0.0297154	0.0303828	0.0189935	-0.0429923	0.0228375	-0.0490911	0.0135245	-0.0429884	-0.0293545	0.0149923	-0.0323576	-0.0151549
RTN	1	1	1	-0.0399316	-0.0454601	-0.0261066	-0.0119543	0.00730959	-0.0120073	-0.0225864	0.021466	0.00990163	-0.0197363	0.000537252	-0.0170713	0.0105821	-0.0139138	-0.0160071	0.00977865	-0.0225334	-0.0244437
BF	-0.243082	-0.228941	-0.261917	1	0.143636	-0.0587561	-0.485321	-0.0208492	0.0200438	0.000748771	0.00575758	0.131052	0.288618	0.00261358	0.103632	0.0794354	0.0588672	0.0929969	-0.0647724	-0.0476369	0.0149885
LMD	-0.204096	-0.218808	-0.206558	0.438023	1	0.638323	0.468106	0.13103	-0.133586	0.246288	-0.241303	0.15351	0.246639	-0.125064	0.214957	0.146778	0.124477	-2.64502e-05	0.355732	0.24913	0.381808
LMA	-0.10032	-0.13687	-0.071538	0.00929	0.979198	1	0.875243	0.110796	-0.113577	0.079742	-0.0792736	0.00610677	0.0834226	-0.0942945	0.113024	0.0579203	0.0776068	-0.0145419	0.293346	0.0970251	0.256145
LMP	0.008741	-0.039934	0.050302	-0.803652	0.926302	0.995718	1	0.102712	-0.104836	0.113746	-0.104836	-0.0714391	-0.0217543	-0.0722709	0.0555949	0.0314053	0.0332905	-0.0478641	0.244918	0.144648	0.199316
ADG30	0.09463	0.069036	0.064106	0.098998	0.280467	0.16411	0.16411	1	-0.969462	0.359248	-0.351359	0.205249	0.0750607	-0.053463	0.00316896	0.0979257	-0.0481957	-0.145173	0.252352	0.278811	0.233995
AGE30	-0.11599	-0.079466	-0.09722	-0.074232	0.07291	-0.176252	-0.176252	-1	1	-0.387623	0.385545	-0.221371	0.0617083	0.0521223	-0.00570453	-0.113709	0.0541905	0.153433	-0.267608	-0.296846	-0.253685
ADG100	0.041744	0.018481	-0.010153	0.570296	0.747593	0.188346	0.188346	0.919674	-0.928064	1	-0.995624	0.0354034	0.495401	-0.0232529	0.208442	0.254958	0.0367166	0.0513515	0.212618	0.499124	0.308534
AGE100	-0.046925	-0.021888	0.003415	-0.558836	-0.750658	-0.195737	-0.195737	-0.922197	0.934159	-1	1	-0.0370762	-0.492765	0.0207411	-0.206274	-0.252168	-0.0364113	-0.0534825	-0.218719	0.504948	-0.311857
FCR	0.04806	0.070677	-0.020991	0.37499	0.277445	0.029229	0.029229	0.780795	-0.793581	0.329018	-0.321077	1	0.257083	0.0533762	0.0388269	0.0379204	0.0146115	0.116239	0.211653	0.188162	0.249436
ADFI	-0.052231	-0.05997	-0.095073	0.808955	0.715315	0.382197	0.382197	0.076692	-0.090543	0.961185	-0.960763	0.765821	1	0.0753875	0.305352	0.324521	0.0917775	0.28806	0.0342009	0.297241	0.150219
NVD	-0.00263	0.027907	-0.001984	0.077592	-0.177156	-0.181351	-0.181351	0.053159	-0.036134	-0.187584	0.186163	0.306462	0.053691	1	-0.875282	-0.151667	-0.764482	0.201755	-0.134449	-0.0948864	-0.0813303
FPV	-0.041989	-0.078016	-0.05303	0.260805	0.425038	0.276195	0.276195	-0.096342	0.076154	0.595084	-0.598252	-0.04343	0.703527	-1	1	0.267826	0.799464	-0.0804511	0.140371	0.20714	0.134976
FR	0.03271	0.024086	0.024297	0.14746	0.445059	0.243962	0.243962	0.279819	-0.318442	0.707255	-0.711567	0.167075	0.608322	-0.38954	0.608322	1	-0.322597	-0.793225	0.0371684	0.137411	0.0663953
TPV	-0.016289	-0.037187	-0.027291	0.132994	0.122952	0.12147	0.12147	-0.221678	0.228568	0.077948	-0.072506	-0.169419	0.163591	-0.974108	-0.630309	-0.630309	1	0.390854	0.101828	0.0979445	0.0891099
TPD	-0.025838	-0.013693	-0.041148	0.349944	-0.074102	-0.075646	-0.075646	-0.263462	0.297721	-0.095415	0.103765	0.257074	0.425025	0.422254	-0.287147	-1	0.713214	1	-0.0258363	0.0378906	0.0231295
BH	0.085439	0.023445	0.098672	0.359616	0.713944	0.354107	0.229911	0.768465	-0.815216	0.932971	-0.943774	0.66659	0.78758	-0.194871	0.51654	0.427452	0.205164	0.044259	1	0.649119	0.648416
BL	0.068681	0.011961	0.10056	0.382529	0.700044	0.321086	0.206239	0.787959	-0.82558	0.927545	-0.939748	0.711797	0.777833	-0.156495	0.439728	0.369845	0.170858	0.083081	0.99615	1	0.596746
CC	-0.147366	-0.130142	-0.22254	0.426835	0.799905	0.496743	0.359769	0.964048	-0.990018	1	-1	0.882951	0.831312	-0.061806	0.376457	0.375755	0.139537	0.104268	0.997566	0.992742	1
Upper triangle: phenotypic correlation
Lower triangle: genetic correlation
