# Supplementary material for: Accelerated deciphering of the genetic architecture of agricultural economic traits in pigs using a low-coverage whole-genome sequencing strategy
Source: Gigascience. 2021 Jul 20;10(7):giab048. doi: 10.1093/gigascience/giab048 (PMC8290195; doi:10.1093/gigascience/giab048)
Supplement: giab048_Supplemental_Figures_and_Tables [file giab048_supplemental_figures_and_tables.zip › Supplementary Table S7.xlsx]

## Sheet: Sheet1
Supplementary Table S7 Summary of detected QTLs
Phenotype	QTL region	Top SNP locaiton	Variance explained(%) by QTL	Number of genes in QTL	Gene Name	Reports
TTN	7:97,539,348-97,652,785, 7:98,038,628-98,104,957	7:97,581,669	2.84	6	VSX2,ABCD4,VRTN,PROX2,DLST,YLPM1	[1-4]
	12:4,202,790-5,127,960	12:4,830,919	1.11	18	ENSSSCG00000048201,ENSSSCG00000046490,ENSSSCG00000036592,METTL23,PRCD,SPHK1,MFSD11,JMJD6,ST6GALNAC1,ENSSSCG00000017177,RHBDF2,AANAT,SEPTIN9,SEC14L1,MGAT5B,ENSSSCG00000037376,ENSSSCG00000017181,UBE2O	[2]
	12:47,420,487-47,759,663	12:47,425,873	1.08	6	DOC2B,CRK,INPP5K,PITPNA,RPH3AL,MYO1C	[2,5,6]
	1:34,657,653-36,881,340	1:36,409,431	1.07	12	ENSSSCG00000039900,ENSSSCG00000042355,ENSSSCG00000004212,ENSSSCG00000004213,ENSSSCG00000038602,KIAA0408,ECHDC1,PTPRK,THEMIS,RNF146,RSPO3,CENP
	17:19,837,897-21,398,622	17:21,196,557	0.67	1	BTBD	[2]
	11:70,399,000-71,161,183	11:70,973,479	0.83	8	METTL21C,TEX30,TPP2,ENSSSCG00000009530,POGLUT2,ENSSSCG00000009534,ERCC5,FGF14
LTN	7:97,539,348-97,652,785, 7:98,038,628-98,104,957	7:97,581,669	1.89	6	VSX2,ABCD4,VRTN,PROX2,DLST,YLPM1	[1-4]
	11:70,399,000-71,161,183	11:70,973,479	1.27	8	METTL21C,TEX30,TPP2,ENSSSCG00000009530,POGLUT2,ENSSSCG00000009534,ERCC5,FGF14
RTN	7:97,539,348-97,652,785, 7:98,038,628-98,104,957	7:97,581,669	2.3	6	METTL21C,TEX30,TPP2,ENSSSCG00000009530,POGLUT2,ENSSSCG00000009534,ERCC5,FGF14	[1-4]
	6:56,303,944-57,582,375	6:56,937,707	1.34	32	ENSSSCG00000003247,DPRX,ENSSSCG00000039638,ENSSSCG00000042197,ENSSSCG00000040389,ENSSSCG00000042660,ENSSSCG00000043639,ENSSSCG00000041243,ENSSSCG00000047997,ENSSSCG00000036174,ENSSSCG00000033784,ENSSSCG00000047306,ENSSSCG00000046174,ENSSSCG00000039465,ENSSSCG00000035665,NLRP12,ENSSSCG00000042026,ENSSSCG00000032690,ZNF331,ENSSSCG00000008849,ENSSSCG00000044698,ENSSSCG00000034540,ENSSSCG00000033564,…	[2],[7-9]
	5:99,399,782-99,772,571	5:99,684,815	1.1	0
	1:34,657,653-36,881,340	1:36,409,431	0.67	12	ENSSSCG00000039900,ENSSSCG00000042355,ENSSSCG00000004212,ENSSSCG00000004213,ENSSSCG00000038602,KIAA0408,ECHDC1,PTPRK,THEMIS,RNF146,RSPO3,CENP
	12:47,420,487-47,759,663	12:47,425,873	0.62	6	DOC2B,CRK,INPP5K,PITPNA,RPH3AL,MYO1C	[2,5,6]
BF	7:30,242,768-30,522,596	7:30,312,805	1.25	6	ENSSSCG00000023160,HMGA1,PACSIN1,SPDEF,GRM4,NUDT3	[10-18]
	1:29,965,137-30,825,834	1:29,969,243	1.05	3	TCF21,ENSSSCG00000047444,EYA4	[19,20]
	1:157,891,084-161,827,351	1:160,277,388	0.06	28	ENSSSCG00000049954,ENSSSCG00000048538,RAX,ENSSSCG00000034000,SERPINB7,SERPINB11,SERPINB13,SERPINB12,SERPINB5,VPS4B,TNFRSF11A,RNF152,PMAIP1,ENSSSCG00000043998,CPLX4,GRP,SEC11C,ENSSSCG00000004911,ENSSSCG00000033560,PHLPP1,ZCCHC2,RELCH,CDH20,ENSSSCG00000036234,LMAN1,KDSR,CCBE1,PIGN	[19,20]
	3:21,713,914-23,590,327	3:23,592,336	0.04	18	CHP2,ERN2,DCTN5,PALB2,NDUFAB1,UBFD1,GGA2,SCNN1B,SCNN1G,CACNG3,ENSSSCG00000050212,PLK1,EARS2,COG7,HS3ST2,OTOA,PRKCB,USP31	[21,22]
LMD	7:30,242,768-30,522,596	7:30,486,015	1.11	6	ENSSSCG00000023160,HMGA1,PACSIN1,SPDEF,GRM4,NUDT3	[10]
	13:83,054,253-84,673,400	13:83,916,869	0.16	9	CHST2,DIPK2A,XRN1,ATR,PLS1,TRPC1,PAQR9,U2SURP,SLC9A9
LMP	6:63,612,726-66,429,264	6:64,906,373	1.19	48	TAS1R3,AURKAIP1,CCNL2,MRPL20,ENSSSCG00000003346,TMEM88B,VWA1,TMEM240,MMP23B,TMEM52,GABRD,ENSSSCG00000027916,HES5,PRXL2B,ACTRT2,TPRG1L,ENSSSCG00000039233,LRRC47,C1orf174,DVL1,MXRA8,ATAD3A,SSU72,MIB2,ENSSSCG00000003352,ENSSSCG00000038967,GNB1,CFAP74,ENSSSCG00000032903,MORN1,RER1,PANK4,MMEL1,ARHGEF16,MEGF6,WRAP73,TP73,SMIM1,CEP104,DFFB,UBE2J2,SLC35E2B,PRKCZ,SKI,PLCH2,ENSSSCG00000034547,AJAP1,PRDM16	[23-25]
TPD	1:157,891,084-161,827,351	1:159,534,130	1.08	28	ENSSSCG00000049954,ENSSSCG00000048538,RAX,ENSSSCG00000034000,SERPINB7,SERPINB11,SERPINB13,SERPINB12,SERPINB5,VPS4B,TNFRSF11A,RNF152,PMAIP1,ENSSSCG00000043998,CPLX4,GRP,SEC11C,ENSSSCG00000004911,ENSSSCG00000033560,PHLPP1,ZCCHC2,RELCH,CDH20,ENSSSCG00000036234,LMAN1,KDSR,CCBE1,PIGN
Reference: [1] Van Son M , Lopes M S , Martell H J , et al. A QTL for Number of Teats Shows Breed Specific Effects on Number of Vertebrae in Pigs: Bridging the Gap Between Molecular and Quantitative Genetics[J]. Frontiers in Genetics, 2019, 10. [2] Y. M. Guo, G. J. Lee, A. L. Archibald, et al. Quantitative trait loci for production traits in pigs: a combined analysis of two Meishan×Large White po…
