# Supplementary material for: Accelerated deciphering of the genetic architecture of agricultural economic traits in pigs using a low-coverage whole-genome sequencing strategy
Source: Gigascience. 2021 Jul 20;10(7):giab048. doi: 10.1093/gigascience/giab048 (PMC8290195; doi:10.1093/gigascience/giab048)
Supplement: giab048_Supplemental_Figures_and_Tables [file giab048_supplemental_figures_and_tables.zip › Supplementary Table S8.xlsx]

## Sheet: Sheet1
Supplementary Table S8 Summary table of markers identified significantly associated with ADG, AGE or FCR in previous studies
Trait	SNP rsID	SNP position	MAF	PUBMED_ID
ADG	rs320584064	1:160,288,412	0.049517	23840294
ADG	rs327680201	15:127,344,457	0.017876	27809465
ADG	rs330530984	1:245,120,819	0.022275	23840294
ADG	rs339066910	14:30,007,051	0.025563	23840294
ADG	rs343540353	14:135,705,097	0.037522	31024621
ADG	rs80793074	14:29,797,361	0.025384	23840294
ADG	rs80794345	14:29,982,868	0.024032	23840294
ADG	rs80804384	4:73,665,754	0.035574	24663154
ADG	rs80812487	7:118,720,136	0.041775	23840294
ADG	rs80817043	14:29,538,594	0.025384	23840294
ADG	rs80842842	14:29,608,053	0.025206	23840294
ADG	rs80843328	1:160,210,902	0.049517	23840294
ADG	rs80850883	1:167,448,240	0.019664	31133085
ADG	rs80867642	14:30,173,581	0.025384	23840294
ADG	rs80911171	13:48,304,723	0.021452	31024621
ADG	rs80920545	4:130,632,528	0.019843	24663154
ADG	rs80960843	14:29,522,138	0.025563	23840294
ADG	rs81262483	2:17,192,362	0.027191	25885760
ADG	rs81350882	1:24,412,234	0.040937	24671582
ADG	rs81351582	1:245,676,569	0.027969	23840294
ADG	rs81351793	1:252,859,426	0.035229	27809465
ADG	rs81386465	5:94,238,901	0.010547	23840294
ADG	rs81460117	16:53,995,795	0.017876	24663154
ADG	rs81463953	16:78,019,054	0.012513	29059722
ADG	rs81463969	16:78,037,702	0.012335	24663154
ADG	rs81472476	18:20,466,070	0.025036	26418247
AGE	rs320584064	1:160,288,412	0.049517	28831160
AGE	rs327680201	15:127,344,457	0.017876	27809465
AGE	rs80875559	5:94,558,952	0.017304	28604785
AGE	rs80900341	13:52,094,525	0.049696	28604785
AGE	rs80940245	12:11,119,294	0.0404	26418247
AGE	rs80948279	13:129,598,220	0.043797	26418247
AGE	rs81228739	15:4,479,040	0.016446	28604785
AGE	rs81234556	2:28,481,569	0.022882	26418247
AGE	rs81271912	6:149,889,171	0.020423	26418247
AGE	rs81293104	2:28,428,309	0.022532	26418247
AGE	rs81295935	2:27,163,170	0.022175	26418247
AGE	rs81300816	12:11,154,980	0.0404	26418247
AGE	rs81338424	6:156,995,515	0.02163	26418247
AGE	rs81345346	15:3,258,523	0.023077	28604785
AGE	rs81393544	6:156,911,955	0.02163	26418247
AGE	rs81416844	9:123,425,197	0.025563	28604785
AGE	rs81439629	12:11,172,201	0.040043	26418247
AGE	rs81439641	12:11,186,325	0.0404	26418247
AGE	rs81439734	12:11,541,028	0.03754	26418247
FCR	rs340527699	4:102,036,416	0.029864	26418247
FCR	rs80863182	14:98,332,707	0.023049	28500374
FCR	rs80933868	1:75,362,990	0.011798	28604785
FCR	rs81001000	14:28,916,680	0.025563	28604785
FCR	rs81290298	4:96,320,248	0.043455	26418247
FCR	rs81314854	3:92,925,143	0.047602	29971093
FCR	rs81397836	7:32,328,188	0.044333	26020169
ADG	rs10721016	6:15,012,299	-	21107721
ADG	rs196957643	13:66,450,592	-	31266237
ADG	rs325609628	1:162,776,157	-	31133085
ADG	rs325620331	9:118,528,867	-	31024621
ADG	rs325793685	6:92,897,940	-	31024621
ADG	rs326678455	7:30,995,210	-	30417949
ADG	rs329076226	4:75,608,806	-	29672875
ADG	rs334639840	4:76,041,071	-	25885760
ADG	rs335709279	12:3,020,928	-	31133085
ADG	rs340382986	14:27,612,402	-	23840294
ADG	rs340964307	1:151,435,518	-	23840294
ADG	rs341256503	1:158,539,527	-	23840294
ADG	rs342665431	17:15,896,846	-	30974885
ADG	rs344553150	14:28,647,757	-	30417949
ADG	rs345641452	3:46,520,543	-	31024621
ADG	rs45431203	7:38,449,248	-	21107721
ADG	rs45432061	3:58,183,010	-	21107721
ADG	rs45433464	14:111,462,624	-	21107721
ADG	rs45435355	15:121,258,455	-	21107721
ADG	rs80790721	7:117,749,715	-	23840294
ADG	rs80791631	1:74,972,431	-	29672875
ADG	rs80796868	1:74,913,110	-	29672875
ADG	rs80805426	1:213,701,082	-	24663154
ADG	rs80814620	14:27,331,142	-	23840294
ADG	rs80820827	1:54,102,189	-	24663154
ADG	rs80820997	1:159,238,083	-	23840294
ADG	rs80824562	14:136,041,639	-	25885760
ADG	rs80837020	1:84,201,878	-	24663154
ADG	rs80837120	1:381,075	-	24663154
ADG	rs80841608	7:7,352,121	-	24663154
ADG	rs80845036	17:24,191,596	-	23840294
ADG	rs80850218	5:5,354,409	-	24663154
ADG	rs80850511	5:15,838,910	-	24663154
ADG	rs80861523	7:9,690,523	-	24663154
ADG	rs80883001	14:29,420,771	-	23840294
ADG	rs80897076	1:159,486,739	-	23840294
ADG	rs80900078	1:48,698,471	-	31024621
ADG	rs80901394	4:79,142,579	-	29672875
ADG	rs80903424	1:249,063,294	-	23840294
ADG	rs80909317	4:101,521,305	-	24663154
ADG	rs80915361	14:30,107,677	-	23840294
ADG	rs80925041	5:7,674,983	-	24663154
ADG	rs80932868	5:100,409,890	-	24663154
ADG	rs80938026	7:87,404,827	-	23840294
ADG	rs80940845	4:128,786,846	-	24663154
ADG	rs80944097	7:28,481,916	-	25885760; 28196480
ADG	rs80945046	1:78,183,912	-	23840294
ADG	rs80952670	1:152,613,294	-	24962532
ADG	rs80960442	1:88,428,485	-	24663154
ADG	rs80965081	5:62,505,685	-	24663154
ADG	rs80967074	5:87,522,113	-	24663154
ADG	rs80972640	1:49,800,696	-	31024621
ADG	rs80978823	1:80,871,555	-	29672875
ADG	rs80985556	1:91,450,559	-	24663154
ADG	rs80993192	14:19,550,452	-	24962532
ADG	rs80996674	14:62,484,909	-	31024621
ADG	rs81214637	9:70,488,846	-	24962532
ADG	rs81221822	2:84,429,885	-	24962532
ADG	rs81245034	1:151,556,501	-	23840294; 24962530
ADG	rs81257789	1:206,525,380	-	29672875
ADG	rs81274011	1:153,325,159	-	24962532
ADG	rs81275267	13:192,881,107	-	31024621
ADG	rs81276486	1:150,877,078	-	23840294; 24962530
ADG	rs81295530	2:83,369,154	-	24962532
ADG	rs81296136	2:100,397,283	-	31024621
ADG	rs81296734	1:154,980,475	-	23840294
ADG	rs81298233	13:34,889,004	-	31024621
ADG	rs81298929	6:143,191,638	-	29059722
ADG	rs81299057	6:143,123,976	-	24663154
ADG	rs81299245	6:149,668,053	-	23840294
ADG	rs81300123	9:106,346,190	-	29059722
ADG	rs81314826	15:134,931,205	-	31024621
ADG	rs81324176	2:2,556,939	-	30308042
ADG	rs81349095	1:151,885,969	-	24962532
ADG	rs81353881	1:47,866,751	-	27809465
ADG	rs81360295	2:85,347,891	-	24962532
ADG	rs81377655	3:122,158,369	-	25885760
ADG	rs81383109	5:5,216,025	-	24663154
ADG	rs81383693	5:33,017,882	-	24663154
ADG	rs81384677	5:64,278,949	-	24663154
ADG	rs81386121	5:88,458,709	-	24663154
ADG	rs81386871	5:101,294,829	-	24663154
ADG	rs81390227	6:97,835,030	-	24663154
ADG	rs81390298	6:99,692,965	-	24663154
ADG	rs81390610	6:108,607,344	-	24663154
ADG	rs81390672	6:109,110,077	-	24663154
ADG	rs81391175	6:121,234,012	-	24663154
ADG	rs81394860	6:29,017,899	-	24663154
ADG	rs81394983	6:29,900,573	-	24663154
ADG	rs81395948	6:51,368,645	-	24663154
ADG	rs81395997	6:54,909,745	-	24663154
ADG	rs81401432	8:11,805,802	-	29672875; 30308040
ADG	rs81403034	8:104,813,512	-	24663154
ADG	rs81412951	9:69,095,627	-	27809465
ADG	rs81413184	9:71,254,460	-	24962532
ADG	rs81422478	10:24,542,239	-	30974885
ADG	rs81425559	10:52,298,743	-	26418247
ADG	rs81430767	11:26,331,597	-	24962532
ADG	rs81444811	13:33,753,684	-	24663154
ADG	rs81450509	14:28,341,117	-	23840294
ADG	rs81454514	15:117,844,034	-	25885760
ADG	rs81458052	16:3,789,090	-	24663154
ADG	rs81461064	16:63,553,727	-	24663154
ADG	rs81461633	16:68,055,378	-	24663154
ADG	rs81463009	16:74,705,136	-	24663154
ADG	rs81463487	16:75,717,226	-	24663154
ADG	rs81468575	18:30,530,818	-	24663154
AGE	rs318656749	7:121,659,151	-	30294799
AGE	rs325620331	9:118,528,867	-	31024621
AGE	rs326254940	11:69,146,378	-	31024621
AGE	rs332137984	1:251,781,867	-	31024621
AGE	rs334954264	3:45,234,651	-	31024621
AGE	rs337359757	8:112,295,370	-	29528397
AGE	rs340456509	1:74,281,748	-	28604785
AGE	rs341256503	1:158,539,527	-	28831160
AGE	rs342665431	17:15,896,846	-	30974885
AGE	rs345479625	5:77,253,445	-	31024621
AGE	rs45431101	2:65,916,479	-	26418247
AGE	rs80785253	1:159,515,804	-	28831160
AGE	rs80789841	11:42,372,348	-	26418247
AGE	rs80802515	1:131,811,260	-	28831160
AGE	rs80815086	1:205,598,064	-	31024621
AGE	rs80822923	5:94,916,658	-	28604785
AGE	rs80885042	15:3,729,851	-	28604785
AGE	rs80890412	12:11,337,216	-	26418247
AGE	rs80891719	15:27,594,857	-	28831160
AGE	rs80891854	13:190,158,564	-	28604785
AGE	rs80896334	1:162,372,950	-	28831160
AGE	rs80920337	5:32,739,912	-	28604785
AGE	rs80934029	1:159,587,800	-	28831160
AGE	rs80935001	1:48,142,676	-	27809465
AGE	rs80969482	1:158,884,378	-	28831160
AGE	rs80975289	13:94,975,803	-	31024621
AGE	rs80994515	1:72,252,659	-	28604785
AGE	rs81227364	15:7,578,102	-	28604785
AGE	rs81228973	15:3,100,541	-	28604785
AGE	rs81258580	15:3,303,550	-	28604785
AGE	rs81289746	6:93,010,249	-	31024621
AGE	rs81295083	11:41,306,879	-	26418247
AGE	rs81298050	13:52,560,703	-	28604785
AGE	rs81301374	15:3,851,445	-	28604785
AGE	rs81305201	8:18,811,017	-	27809465
AGE	rs81314826	15:134,931,205	-	31024621
AGE	rs81320217	12:58,437,302	-	26418247
AGE	rs81321015	8:136,700,937	-	28831160
AGE	rs81324576	8:120,423,678	-	26418247
AGE	rs81327272	9:137,734,489	-	28604785
AGE	rs81336384	1:151,854,514	-	28831160
AGE	rs81342746	15:3,295,375	-	28604785
AGE	rs81348831	1:146,707,421	-	28831160
AGE	rs81389383	6:86,804,762	-	28604785
AGE	rs81400878	8:63,610,818	-	26418247
AGE	rs81403268	8:106,695,491	-	28604785
AGE	rs81464168	16:78,922,265	-	24506094
AGE	rs81477258	9:137,710,977	-	28604785
FCR	rs196953379	3:8,866,124	-	22497544
FCR	rs319738340	4:81,310,011	-	28604785
FCR	rs321941024	14:111,519,923	-	23296815
FCR	rs334376681	4:81,135,857	-	28604785
FCR	rs339790381	1:74,206,422	-	28604785
FCR	rs340456509	1:74,281,748	-	28604785
FCR	rs342995820	17:58,973,970	-	29971093
FCR	rs80786928	1:74,012,792	-	28604785
FCR	rs80789624	1:74,086,626	-	28604785
FCR	rs80802290	5:75,007,420	-	26418247
FCR	rs80805033	1:24,906,797	-	24962532
FCR	rs80807306	14:112,353,593	-	23296815
FCR	rs80830280	7:117,714,602	-	28500374
FCR	rs80838208	7:117,217,668	-	28500374
FCR	rs80843002	1:74,645,878	-	28604785
FCR	rs80846159	4:80,802,120	-	28604785
FCR	rs80847745	4:81,479,518	-	28604785
FCR	rs80848522	7:46,094,909	-	23296815
FCR	rs80854748	1:74,553,922	-	28604785
FCR	rs80856203	14:96,417,418	-	28604785
FCR	rs80861873	4:27,835,224	-	28604785
FCR	rs80865474	4:5,313,341	-	24962532
FCR	rs80872835	1:23,995,088	-	24962532
FCR	rs80879027	17:33,182,270	-	28604785
FCR	rs80882443	14:111,671,437	-	23296815
FCR	rs80888546	4:80,775,491	-	28604785
FCR	rs80894750	4:80,854,393	-	28604785
FCR	rs80896554	15:132,562,815	-	28604785
FCR	rs80903021	1:74,697,399	-	28604785
FCR	rs80919991	1:173,146,830	-	29971093
FCR	rs80926844	1:74,227,587	-	28604785
FCR	rs80928249	15:116,385,362	-	26418247
FCR	rs80928713	5:103,467,481	-	28604785
FCR	rs80949492	1:74,270,269	-	28604785
FCR	rs80949825	11:44,144,284	-	24528607
FCR	rs80953571	1:74,173,831	-	28604785
FCR	rs80959249	15:43,261,599	-	28604785
FCR	rs80980422	1:74,796,706	-	28604785
FCR	rs80989705	1:74,719,532	-	28604785
FCR	rs80991484	5:104,198,647	-	28604785
FCR	rs81001334	4:16,328,056	-	28604785
FCR	rs81002480	1:74,744,802	-	28604785
FCR	rs81241157	14:111,554,642	-	23296815
FCR	rs81265684	6:84,482,991	-	28604785
FCR	rs81270901	6:104,183,387	-	28500374
FCR	rs81275881	6:95,772,705	-	28500374
FCR	rs81283378	6:101,995,390	-	28500374
FCR	rs81283676	1:73,989,377	-	28604785
FCR	rs81286873	6:85,997,279	-	28604785
FCR	rs81295110	11:15,550,670	-	28604785
FCR	rs81303110	5:103,811,688	-	28604785
FCR	rs81303475	6:87,274,028	-	28604785
FCR	rs81305150	11:25,049,076	-	28500374
FCR	rs81310751	6:101,311,106	-	28500374
FCR	rs81314912	6:111,143,042	-	28500374
FCR	rs81319690	6:84,961,781	-	28604785
FCR	rs81325526	9:137,970,151	-	24962532
FCR	rs81326442	15:134,782,929	-	28604785
FCR	rs81329124	9:136,517,022	-	24962532
FCR	rs81332374	9:135,187,034	-	28500374
FCR	rs81338440	15:134,722,621	-	28604785
FCR	rs81344722	6:111,400,426	-	28500374
FCR	rs81350913	1:24,741,077	-	24962532
FCR	rs81351205	1:25,770,594	-	24962532
FCR	rs81354861	1:74,494,642	-	28604785
FCR	rs81382568	5:14,274,707	-	23296815
FCR	rs81389195	6:84,522,894	-	28604785
FCR	rs81389211	6:84,705,728	-	28604785
FCR	rs81389383	6:86,804,762	-	28604785
FCR	rs81389909	6:94,962,183	-	28500374
FCR	rs81389928	6:95,114,962	-	28500374
FCR	rs81390825	6:112,155,456	-	28500374
FCR	rs81416088	9:115,687,227	-	28500374
FCR	rs81416588	9:121,514,632	-	28604785
FCR	rs81419114	9:134,707,695	-	28500374
FCR	rs81419315	9:137,216,947	-	24962532
FCR	rs81419322	9:137,242,712	-	24962532
FCR	rs81425050	10:47,321,117	-	24962532
FCR	rs81453027	15:50,628,285	-	28500374
FCR	rs81458222	16:33,106,515	-	26418247
FCR	rs81479015	10:25,199,143	-	24962532
