# Supplementary material for: Accelerated deciphering of the genetic architecture of agricultural economic traits in pigs using a low-coverage whole-genome sequencing strategy
Source: Gigascience. 2021 Jul 20;10(7):giab048. doi: 10.1093/gigascience/giab048 (PMC8290195; doi:10.1093/gigascience/giab048)
Supplement: giab048_Supplemental_Figures_and_Tables [file giab048_supplemental_figures_and_tables.zip › Supplementary Table S9.xlsx]

## Sheet: Sheet1
Supplementary Table S9 Missense SNPs in the narrowed QTL region of TN
Chr:Position	Gene	MAF	Variation	A.E.	SE	-logP	DG (Kcal/mol), RI
7:97,574,214	ABCD4	0.41	c.940A>G, p.Thr314Ala	-0.21	0.04	7.87	-1.37, 8
7:98,073,927	PROX2	0.41	c.896T>C, p.Val299Ala	0.3	0.03	16.88	-1.12, 6
7:98,074,438	PROX2	0.41	c.385A>G, p.Ser129Gly	0.3	0.03	16.88	-1.15, 8
7:98,074,524	PROX2	0.41	c.299A>G, p.Gln100Arg	0.3	0.03	16.88	-0.04, 1
7:98,074,744	PROX2	0.41	c.79G>A, p.Gly27Arg	0.3	0.03	17.12	-0.08, 2
7:98,101,170	DLST	0.41	c.667G>T, p.Ala223Ser	0.3	0.03	17.4	-0.93, 9
